# Supplementary material for: Metagenomic insights reveal the differences in the community composition and functional characteristics of the sea turtle microbiomes based on host species and tissue region
Source: Front Microbiol. 2025 Oct 3;16:1652229. doi: 10.3389/fmicb.2025.1652229 (PMC12531146; doi:10.3389/fmicb.2025.1652229)
Supplement: FIGURE S8 — (A,B) The abundance of the top 20 KEGG pathways based on three turtle species and sampling locations. (C,D) The abundance of the CAZY families based on three turtle species and tissue regions. (E,F) The abundance of the top 20 ARGs based on three turtle species and tissue regions. (G,H) The abundance of the top 20 virulence factors based on three turtle species and tissue regions. (I,J) The shared and unique ARGs based on three turtle species and tissue regions. (K,L) The shared and unique virulence factors based on three turtle species and tissue regions. [file Data_Sheet_1.zip]

Archive with 18 entries (17 files):
- Supplemental figures/
- __MACOSX/._Supplemental figures
- Supplemental figures/Figure S8.tif
- __MACOSX/Supplemental figures/._Figure S8.tif
- Supplemental figures/Figure S4.tif
- __MACOSX/Supplemental figures/._Figure S4.tif
- Supplemental figures/Figure S5.tif
- __MACOSX/Supplemental figures/._Figure S5.tif
- Supplemental figures/Figure S7.tif
- __MACOSX/Supplemental figures/._Figure S7.tif
- Supplemental figures/Figure S6.tif
- __MACOSX/Supplemental figures/._Figure S6.tif
- Supplemental figures/Figure S2.tif
- __MACOSX/Supplemental figures/._Figure S2.tif
- Supplemental figures/Figure S3.tif
- __MACOSX/Supplemental figures/._Figure S3.tif
- Supplemental figures/Figure S1.tif
- __MACOSX/Supplemental figures/._Figure S1.tif
