# Supplementary material for: Metagenomic insights reveal the differences in the community composition and functional characteristics of the sea turtle microbiomes based on host species and tissue region
Source: Front Microbiol. 2025 Oct 3;16:1652229. doi: 10.3389/fmicb.2025.1652229 (PMC12531146; doi:10.3389/fmicb.2025.1652229)
Supplement: Supplementary file 2 [file Table_1.xlsx]

## Sheet: Table S1
Table S1. Summary information of the samples used in this study.
Sampling date	Species	Latin names	Original sample information										Sepuencing sample information
			Turtle ID	Sex	Straight carapace length (cm)	Straight carapace width (cm)	Weight (Kg)	The time of arrival at the rescue center	Injury condition	Sampling region			Nucleic mixture	Sequencing name
										Oral (K)	Cloacal (G)	Nasal (B)
2024.08.20	green turtles	Chelonia mydas	423027 HG01	ND	54.5	51.2	30.2	2021-08-16	Abdominal armor injury	K001-K003	G001-G003	B001-B003	HG01, HG02, HG03 K mix	HG001K
			423152 HG02	ND	61.3	49.4	39.75	2021-08-16	Shell deformity	K001-K003	G001-G003	B001-B003	HG01, HG02, HG03 G mix	HG001G
			001214 HG03	ND	60.6	55.1	30	2021-09-18	Red and swollen right eye	K001-K003	G001-G003	B001-B003	HG01, HG02, HG03 B mix	HG001B
			423014 HG04	ND	62.8	49.7	45.2	2021-08-16	Abdominal armor injury	K001-K003	G001-G003	B001-B003	HG04, HG05, HG06 K mix	HG002K
			424932 HG05	ND	61.4	51.2	37.45	2021-08-16	Abdominal armor injury	K001-K003	G001-G003	B001-B003	HG04, HG05, HG06 G mix	HG002G
			424979 HG06	ND	59.6	52.4	38.45	2021-08-16	Shell deformity	K001-K003	G001-G003	B001-B003	HG04, HG05, HG06 B mix	HG002B
			001086 HG07	ND	ND	ND	ND	ND	Floating water	K001-K003	G001-G003	B001-B003	HG08, HG09, HG10 K mix	HG003K
			001281 HG08	ND	72.5	59	57.2	2021-09-18	Heath	K001-K003	G001-G003	B001-B003	HG08, HG09, HG10 G mix	HG003G
			001279 HG09	ND	72.4	57	50	2021-09-18	Heath	K001-K003	G001-G003	B001-B003	HG08, HG09, HG10 B mix	HG003B
2024.08.21			424925 HG10	ND	59.6	46.4	35.65	2021-08-16	Heath	K001-K003	G001-G003	B001-B003	HG12, HG13, HG14 K mix	HG004K
			000942 HG11	ND	61.4	50.8	28.4	2021-12-04	Abdominal armor injury	K001-K003	G001-G003	B001-B003	HG12, HG13, HG14 G mix	HG004G
			424950 HG12	ND	63.7	53	42.94	2021-08-16	Heath	K001-K003	G001-G003	B001-B003	HG12, HG13, HG14 B mix	HG004B
			000996 HG13	ND	68	55.6	46.4	2021-05-15	Heath	K001-K003	G001-G003	B001-B003	HG15, HG16, HG17 K mix	HG005K
			001068 HG14	ND	ND	ND	ND	ND	Heath	K001-K003	G001-G003	B001-B003	HG15, HG16, HG17 G mix	HG005G
			001202 HG15	ND	57.3	49.6	24.6	2021-09-18	Heath	K001-K003	G001-G003	B001-B003	HG15, HG16, HG17 B mix	HG005B
			001267 HG16	F	61.2	51.5	30.4	2021-09-18	Heath	K001-K003	G001-G003	B001-B003	HG18, HG19, HG20 K mix	HG006K
			001269 HG17	F	73.5	48.3	51.4	2021-12-04	Heath	K001-K003	G001-G003	B001-B003	HG18, HG19, HG20 G mix	HG006G
			423016 HG18	F	59.3	50.2	31.05	2021-08-16	Heath	K001-K003	G001-G003	B001-B003	HG18, HG19, HG20 B mix	HG006B
			424796 HG19	F	58.3	50.2	27.5	2020-07-27	Heath	K001-K003	G001-G003	B001-B003	HG21, HG22, HG23 K mix	HG007K
			424720 HG20	F	59.5	52.5	29.3	2020-07-27	Heath	K001-K003	G001-G003	B001-B003	HG21, HG22, HG23 G mix	HG007G
			423805 HG21	F	63.7	51.9	36.3	2020-07-27	Heath	K001-K003	G001-G003	B001-B003	HG21, HG22, HG23 B mix	HG007B
			001275 HG22	F	76.5	66	66.4	2021-09-18	Heath	K001-K003	G001-G003	B001-B003	HG24, HG26, HG27 K mix	HG008K
			000989 HG23	F	82.6	65.5	76.4	2021-04-04	Heath	K001-K003	G001-G003	B001-B003	HG24, HG26, HG27 G mix	HG008G
			423109 HG24	F	62.6	50.3	36.25	2021-08-16	Heath	K001-K003	G001-G003	B001-B003	HG24, HG26, HG27 B mix	HG008B
2024.08.22			423228 HG25	M	72	56.4	46.4	2021-01-16	Heath	K001-K003	G001-G003	B001-B003	HG25, HG28, HG33 K mix	HG009K
			423129 HG26	F	65.4	55.2	43.8	2021-08-16	Heath	K001-K003	G001-G003	B001-B003	HG25, HG28, HG33 G mix	HG009G
			423807 HG27	F	81	62.5	65	2020-12-27	Heath	K001-K003	G001-G003	B001-B003	HG25, HG28, HG33 B mix	HG009B
			000945 HG28	M	89	68.6	84.4	2021-04-04	Heath	K001-K003	G001-G003	B001-B003	HG29, HG31, HG32 K mix	HG010K
			423878 HG29	F	76.7	61.7	56.75	2020-12-27	Heath	K001-K003	G001-G003	B001-B003	HG29, HG31, HG32 G mix	HG010G
			000915 HG30	F	86.4	72	96.9	2021-04-04	Jaw injury	K001-K003	G001-G003	B001-B003	HG29, HG31, HG32 B mix	HG010B
			Non HG31	F	ND	ND	ND	ND	Heath	K001-K003	G001-G003	B001-B003	HG34, HG36, HG39 K mix	HG011K
			424929 HG32	F	67.4	53.1	55.76	2021-08-16	Heath	K001-K003	G001-G003	B001-B003	HG34, HG36, HG39 G mix	HG011G
			001224 HG33	M	72	58.3	59.8	2021-09-18	Heath	K001-K003	G001-G003	B001-B003	HG34, HG36, HG39 B mix	HG011B
			001294 HG34	F	76.5	61	64.8	2021-09-18	Heath	K001-K003	G001-G003	B001-B003	HG40, HG41, HG42 K mix	HG012K
			424747 HG35	F	91.3	66.9	100	2020-07-27	Heath	K001-K003	G001-G003	B001-B003	HG40, HG41, HG42 G mix	HG012G
			001256 HG36	F	88.5	71	100.2	2021-09-18	Heath	K001-K003	G001-G003	B001-B003	HG40, HG41, HG42 B mix	HG012B
			001261 HG37	M	81	61.5	76	2021-07-14	Floating water	K001-K003	G001-G003	B001-B003	HG43, HG44, HG45 K mix	HG013K
			423071 HG38	F	ND	ND	ND	ND	Abdominal armor injury	K001-K003	G001-G003	B001-B003	HG43, HG44, HG45 G mix	HG013G
2024.08.23			424985 HG39	ND	62.8	52.2	45.65	2021-08-16	Heath	K001-K003	G001-G003	B001-B003	HG43, HG44, HG45 B mix	HG013B
			001290 HG40	M	73.6	60.7	57.4	2021-12-04	Heath	K001-K003	G001-G003	B001-B003	HG46, HG47, HG48 K mix	HG014K
			001217 HG41	M	85	64.5	78.4	2021-06-25	Heath	K001-K003	G001-G003	B001-B003	HG46, HG47, HG48 G mix	HG014G
			001225 HG42	F	78.2	64.6	74.2	2021-06-25	Heath	K001-K003	G001-G003	B001-B003	HG46, HG47, HG48 B mix	HG014B
			000984 HG43	F	81.5	65.6	77.2	2021-04-04	Heath	K001-K003	G001-G003	B001-B003	HG11, HG30, HG35, HG38 K mix	HG015K
			001257 HG44	F	59.2	48.5	27.8	2021-09-18	Heath	K001-K003	G001-G003	B001-B003	HG11, HG30, HG35, HG38 G mix	HG015G
			000936 HG45	F	60	46	26.8	2021-06-25	Heath	K001-K003	G001-G003	B001-B003	HG11, HG30, HG35, HG38 B mix	HG015B
			423814 HG46	F	66.9	52.1	31.8	2020-12-27	Heath	K001-K003	G001-G003	B001-B003	HG07, HG37 K mix	HG016K
			001031 HG47	F	ND	ND	ND	ND	Heath	K001-K003	G001-G003	B001-B003	HG07, HG37 G mix	HG016G
			001212 HG48	F	63.9	52	35.4	2021-06-25	Heath	K001-K003	G001-G003	B001-B003	HG07, HG37 B mix	HG016B
2024.08.22	loggerhead sea turtles	Caretta caretta	000917 XG01	F	ND	ND	ND	ND	Shell rupture	K001-K003	G001-G003	B001-B003	XG01, XG02, XG03 K mix	XG001K
			423227 XG02	F	74.5	57.4	59.2	2021-01-16	Heath	K001-K003	G001-G003	B001-B003	XG01, XG02, XG03 G mix	XG001G
2024.08.23			423272 XG03	M	79	60	61.6	2021-03-05	Heath	K001-K003	G001-G003	B001-B003	XG01, XG02, XG03 B mix	XG001B
2024.08.20	hawksbills	Eretmochelys imbricata	424714 DM01	ND	71.1	55.6	36.9	2020-07-27	Heath	K001-K003	G001-G003	B001-B003	DM01, DM02, DM03 K mix	DM001K
			423772 DM02	ND	55.4	41.3	16.25	2020-07-27	Heath	K001-K003	G001-G003	B001-B003	DM01, DM02, DM03 G mix	DM001G
2024.08.21			423268 DM03	F	47.6	36.4	10	2021-03-07	Heath	K001-K003	G001-G003	B001-B003	DM01, DM02, DM03 B mix	DM001B
			421126 DM04	F	48.6	42	13.2	2019-10-29	Abdominal armor sunken, cloaca ulcerated	K001-K003	G001-G003	B001-B003	DM04, DM08 K mix	DM002K
			001248 DM05	M	65	49.5	27.2	2021-09-18	Heath	K001-K003	G001-G003	B001-B003	DM04, DM08 G mix	DM002G
2024.08.22			424752 DM06	F	64.1	53.1	36	2020-07-27	Heath	K001-K003	G001-G003	B001-B003	DM04, DM08 B mix	DM002B
			423215 DM07	F	66.9	55.6	31.2	2021-01-17	Heath	K001-K003	G001-G003	B001-B003	DM05, DM06, DM07 K mix	DM003K
2024.08.23			423263 DM08	F	49.3	40	13.4	2021-03-07	Hind limbs worn and dry skin	K001-K003	G001-G003	B001-B003	DM05, DM06, DM07 K mix	DM003G
			423271 DM09	F	50.8	36.6	12.2	2021-03-07	Heath	K001-K003	G001-G003	B001-B003	DM05, DM06, DM07 K mix	DM003B
			420964 DM10	F	49.8	41.8	15.6	2019-10-29	Heath	K001-K003	G001-G003	B001-B003	DM09, DM10 K mix	DM004K
													DM09, DM10 G mix	DM004G
													DM09, DM10 B mix	DM004B
*ND respresents the information is unknown.

## Sheet: Tsble S2
Table S2. Assembly results of the samples.
Sample ID	Data production				Assembly						Gene prediction
	Raw_Base(G)	Clean_Base(G)	Clean_GC(%)	Effective(%)	Total len(bp)	Contigs num	Average len(bp)	N50 len(bp)	N90 len(bp)	Max len(bp)	ORFs num	Average len(bp)	% of complete ORFs
HG001G	12.01	11.88	45.54	98.93	346965929	285212	1216.52	1342	572	529553	490224	605.42	0.3517
HG001B	12.47	12.34	44.21	98.9	153369408	146388	1047.69	1052	553	306133	211373	546	0.3346
HG001K	13.73	13.58	49.91	98.9	905146407	717761	1261.07	1444	579	727837	1266047	619.68	0.3443
HG002G	13.61	13.47	43.69	98.92	208802123	149629	1395.47	1837	583	393927	272833	625.6	0.4398
HG002B	13.6	13.42	43.65	98.7	174402864	178936	974.67	931	547	597415	250207	537.09	0.2877
HG002K	12.77	12.65	48.54	99.06	851508072	690264	1233.6	1373	581	727940	1217830	607.4	0.3434
HG003G	10.33	10.22	43.64	98.96	252003078	189424	1330.37	1588	581	412428	343534	616.8	0.3978
HG003B	10.58	10.49	44.81	99.15	417140250	329063	1267.66	1458	576	647942	573533	618.56	0.37
HG003K	10.43	10.33	45.69	99.08	831052740	579128	1435.01	1859	605	621483	1123806	627.1	0.4207
HG004G	11	10.89	44.05	98.99	169481341	135872	1247.36	1435	571	473013	226933	596.27	0.3926
HG004B	10.46	10.36	43.47	99.08	282870145	239633	1180.43	1268	570	950040	394662	600.06	0.345
HG004K	10.98	10.89	47.26	99.18	895045851	647603	1382.09	1744	598	746497	1208552	634.54	0.3952
HG005G	10.89	10.77	44.12	98.97	288887149	224402	1287.36	1493	579	806939	386739	612.38	0.3961
HG005B	10.08	9.99	43.19	99.06	368279520	297714	1237.02	1388	580	385873	514244	603.02	0.3575
HG005K	10.62	10.55	45.57	99.3	697084181	451663	1543.37	2191	617	960849	930878	649.21	0.4386
HG006G	11	10.88	43.37	98.97	106460912	85919	1239.08	1376	553	248659	122051	591.33	0.4833
HG006B	11.05	10.94	44.03	98.94	221091605	189916	1164.15	1237	566	264129	296535	592.34	0.3619
HG006K	10.85	10.77	44.9	99.22	807944562	530700	1522.41	2086	618	519117	1077021	640.02	0.442
HG007G	11.19	11.07	42.98	98.91	308943640	246789	1251.85	1423	571	189003	418325	601.55	0.3839
HG007B	10.75	10.65	43.66	99.06	473223907	355207	1332.25	1616	592	286930	639642	629.52	0.3864
HG007K	14.19	14.01	45.94	98.7	775886355	542742	1429.57	1835	608	558364	1045652	617.43	0.4214
HG008G	10.19	10.08	43.05	98.86	356297098	244514	1457.16	2064	586	1187904	465987	654.87	0.4194
HG008B	10.21	10.1	44.18	98.94	392199363	285766	1372.45	1721	592	382933	517201	636.43	0.4115
HG008K	10.32	10.22	46.21	99.03	873717405	631182	1384.26	1702	599	367846	1179258	637.9	0.3945
HG009G	10.65	10.56	43.23	99.09	316778566	237508	1333.76	1670	580	284676	433152	620.47	0.3985
HG009B	11.07	10.95	43.86	98.97	374373413	312544	1197.83	1326	574	373860	520651	602.57	0.3514
HG009K	11.42	11.33	44.18	99.19	876259614	605873	1446.28	1901	609	402131	1160337	617.99	0.4227
HG010G	11.8	11.68	44.11	98.94	141313285	116321	1214.86	1320	557	454747	175275	595.14	0.4254
HG010B	10.94	10.84	44.08	99.06	379957885	330460	1149.78	1242	571	381118	535964	565.44	0.3664
HG010K	10.14	10.06	45.55	99.28	914668619	677116	1350.83	1641	595	562163	1266641	616.59	0.3902
HG011G	10.47	10.35	43.65	98.83	269069425	213487	1260.36	1459	569	498540	366600	608.88	0.3788
HG011B	11.24	11.11	44.85	98.78	475146511	362630	1310.28	1570	587	869475	634695	636.88	0.3737
HG011K	14.32	14.2	49.5	99.14	960949269	762615	1260.07	1455	581	610353	1346574	617.73	0.3492
HG012G	10.53	10.42	45.58	98.94	251647365	214680	1172.2	1250	568	495919	347823	597.11	0.3487
HG012B	10.56	10.47	43.87	99.1	357106562	251928	1417.49	1845	595	498576	464076	647.96	0.4135
HG012K	12.68	12.53	47.38	98.85	910714581	703492	1294.56	1505	584	1101293	1259706	619.98	0.3648
HG013G	10.63	10.51	45.48	98.87	173532108	169089	1026.28	989	546	156154	223546	548.12	0.3525
HG013B	10.71	10.6	43.79	98.93	587448668	427444	1374.33	1711	603	402432	789229	631.23	0.4004
HG013K	11.5	11.37	45.03	98.93	969849676	818242	1185.28	1298	576	261962	1391124	590.46	0.334
HG014G	11.09	10.83	42.5	97.67	329685879	281017	1173.19	1264	565	226223	466904	583.39	0.3526
HG014B	11.35	11.2	44.11	98.66	485746204	329059	1476.17	1994	603	463966	619615	654.7	0.4357
HG014K	10.39	10.28	46.09	98.99	1008281957	834688	1207.97	1327	578	597907	1446982	602.28	0.3341
HG015G	10.52	10.41	43.65	99.03	431784115	320007	1349.3	1689	582	319719	593747	620.76	0.3935
HG015B	11.09	10.96	43.53	98.86	240799894	225812	1066.37	1076	556	329135	330595	570.43	0.329
HG015K	11.02	10.67	47.68	96.8	796591682	637062	1250.41	1409	580	898346	1123025	619.28	0.3434
HG016G	10.91	10.77	43.39	98.77	164384133	116036	1416.66	2053	575	826413	204498	632.22	0.4658
HG016B	10.52	10.41	44.43	98.91	441308835	318262	1386.62	1741	593	614792	587826	636.72	0.4011
HG016K	11.09	10.95	48.05	98.77	976720466	733538	1331.52	1603	587	1128982	1358035	623.24	0.3721
DM001G	12.04	11.89	47.12	98.78	436679992	349516	1249.38	1409	568	625648	555165	620.03	0.3909
DM001B	11.42	11.32	45.59	99.04	548813835	392358	1398.76	1829	586	331828	710129	639.28	0.4209
DM001K	10.35	10.24	46.36	98.97	654839551	401886	1629.42	2536	626	477583	839327	673.07	0.4535
DM002G	10.57	10.43	44.2	98.64	234843308	213486	1100.04	1068	546	295771	235747	546.23	0.5004
DM002B	10.72	10.6	45.61	98.93	434277976	360319	1205.26	1309	564	615190	525642	608.16	0.4003
DM002K	11.16	11.06	47.03	99.09	839801093	618772	1357.21	1628	596	420716	1137681	636.79	0.3778
DM003G	10.76	10.66	44.83	99.12	293170592	248449	1180	1248	555	316683	365827	595.2	0.4053
DM003B	10.89	10.79	45.72	99.08	557858273	415804	1341.64	1668	580	284247	726902	628.86	0.4077
DM003K	9.87	9.72	47.19	98.51	858070000	637501	1345.99	1626	591	453880	1155031	635.02	0.3833
DM004G	10	9.72	44.6	97.25	175579352	140794	1247.07	1477	558	369212	201495	603.92	0.4717
DM004B	10.71	10.58	45.88	98.8	524642385	411092	1276.22	1480	574	480658	644978	625.07	0.4026
DM004K	10.46	10.35	44.61	99	535750620	446857	1198.93	1308	569	477583	718673	593.2	0.3691
XG001G	10.58	10.49	46.04	99.15	523504014	402722	1299.91	1529	579	426949	717116	628.67	0.3655
XG001B	14.12	14.01	45.37	99.25	656489038	481837	1362.47	1642	596	323580	885363	637.54	0.3851
XG001K	12.21	12.11	49.91	99.22	818980505	607014	1349.2	1625	588	938546	1130058	637.92	0.3716
Average	11.2033	11.079	45.1316	98.8889	5.09289e+08	388932	1291.85	1542.59	580.429	522059	688394	613.794	0.3892
Sum	705.81	697.98	-	-	32085223151	24502744	-	-	-	-	43368821	-	-

## Sheet: Table S3
Table S3. Description of the nonredundant sea turtle microbial gene catalogs.
Item	Number	Percentage (%)
Non-redundant genes	10733232
Total gene length (Mbp)	6660.81
Average gene length (bp)	620.58
GC content (%)	47.45
Genes blasted to NCBI NR database	9067768	0.8448
Genes annotated to KEGG Orthologs/Ortholog Number	3,150,254 / 13,031	0.2935
Genes annotated to KEGG pathways/Pathway Number	3,150,254 / 455	0.2935
Genes annotated to eggNOG/Ortholog Number	8,169,033 / 959,797	0.7611
Genes annotated to CAZy/CAZy Familys	400,661 / 398	0.0373
Genes annotated to CARD/ARGs Number	1,904 / 157	0.0001
Genes annotated to VFDB/VF Number	344,839 / 697	0.0321

## Sheet: Table S4
Table S4. Pairwise comparisons of potential confounding factors using PERMANOVA.
Potental confounding factors	Taxonomy level	Pairwise Comparison	R2	P	adjP
Host species	Phylum	Loggerhead sea turtles-vs-Green sea turtles	0.0517326	0.045	0.068
		Loggerhead sea turtles-vs-Hawksbill	0.183053	0.045	0.068
		Green sea turtles-vs-Hawksbill	0.0269675	0.177	0.177
	Class	Loggerhead sea turtles-vs-Green sea turtles	0.0536982	0.043	0.07
		Loggerhead sea turtles-vs-Hawksbill	0.17063	0.047	0.07
		Green sea turtles-vs-Hawksbill	0.0341115	0.098	0.098
	Order	Loggerhead sea turtles-vs-Green sea turtles	0.0541478	0.029	0.044*
		Loggerhead sea turtles-vs-Hawksbill	0.163253	0.06	0.06
		Green sea turtles-vs-Hawksbill	0.0550155	0.017	0.044*
	Family	Loggerhead sea turtles-vs-Green sea turtles	0.0470746	0.056	0.084
		Loggerhead sea turtles-vs-Hawksbill	0.130178	0.115	0.115
		Green sea turtles-vs-Hawksbill	0.060888	0.01	0.03*
	Genus	Loggerhead sea turtles-vs-Green sea turtles	0.0449772	0.037	0.055
		Loggerhead sea turtles-vs-Hawksbill	0.105856	0.185	0.185
		Green sea turtles-vs-Hawksbill	0.0609835	0.004	0.012*
	Species	Loggerhead sea turtles-vs-Green sea turtles	0.0492749	0.031	0.046*
		Loggerhead sea turtles-vs-Hawksbill	0.136597	0.07	0.07
		Green sea turtles-vs-Hawksbill	0.0633453	0.005	0.015*
Tissue region	Phylum	Oral-vs-Coacal	0.394497	0.001	0.001***
		Oral-vs-Nasal	0.339468	0.001	0.001***
		Coacal-vs-Nasal	0.389737	0.001	0.001***
	Class	Oral-vs-Coacal	0.514455	0.001	0.001***
		Oral-vs-Nasal	0.353295	0.001	0.001***
		Coacal-vs-Nasal	0.423956	0.001	0.001***
	Order	Oral-vs-Coacal	0.496858	0.001	0.001***
		Oral-vs-Nasal	0.31829	0.001	0.001***
		Coacal-vs-Nasal	0.424333	0.001	0.001***
	Family	Oral-vs-Coacal	0.5064	0.001	0.001***
		Oral-vs-Nasal	0.303681	0.001	0.001***
		Coacal-vs-Nasal	0.412415	0.001	0.001***
	Genus	Oral-vs-Coacal	0.479949	0.001	0.001***
		Oral-vs-Nasal	0.307786	0.001	0.001***
		Coacal-vs-Nasal	0.434535	0.001	0.001***
	Species	Oral-vs-Coacal	0.439784	0.001	0.001***
		Oral-vs-Nasal	0.292766	0.001	0.001***
		Coacal-vs-Nasal	0.391689	0.001	0.001***
Tissue region between host species	Phylum	Oral_green-vs-Oral_hawksbill	0.164786	0.018	0.059
		Oral_green-vs-Oral_loggerhead	0.20922	0.065	0.107
		Oral_hawksbill-vs-Oral_loggerhead	0.686622	0.2	0.244
		Nasal_green-vs-Nasal_hawksbill,	0.148969	0.024	0.072
		Nasal_green-vs-Nasal_loggerhead	0.105264	0.221	0.26
		Nasal_hawksbill-vs-Nasal_loggerhead	0.328398	0.4	0.426
		Cloacal_green-vs-Cloacal_hawksbill	0.107808	0.065	0.107
		Cloacl_green-vs-Cloacal_loggerhead	0.663818	0.061	0.107
		Cloacal_hawksbill-vs-Cloacal_loggerhead	0.0264038	0.2	0.244
	Class	Oral_green-vs-Oral_hawksbill	0.162992	0.014	0.038*
		Oral_green-vs-Oral_loggerhead	0.155779	0.057	0.099
		Oral_hawksbill-vs-Oral_loggerhead	0.611317	0.2	0.228
		Nasal_green-vs-Nasal_hawksbill	0.159745	0.005	0.015*
		Nasal_green-vs-Nasal_loggerhead	0.149833	0.052	0.099
		Nasal_hawksbill-vs-Nasal_loggerhead	0.326342	0.4	0.413
		Cloacal_green-vs-Cloacal_hawksbill	0.201446	0.001	0.005**
		Cloacl_green-vs-Cloacal_loggerhead	0.281245	0.059	0.099
		Cloacal_hawksbill-vs-Cloacal_loggerhead	0.64165	0.2	0.228
	Order	Oral_green-vs-Oral_hawksbill	0.162507	0.017	0.047*
		Oral_green-vs-Oral_loggerhead	0.143923	0.06	0.107
		Oral_hawksbill-vs-Oral_loggerhead	0.634737	0.2	0.22
		Nasal_green-vs-Nasal_hawksbill,	0.192798	0.001	0.004**
		Nasal_green-vs-Nasal_loggerhead	0.14254	0.062	0.107
		Nasal_hawksbill-vs-Nasal_loggerhead	0.258301	0.4	0.413
		Cloacal_green-vs-Cloacal_hawksbill	0.306316	0.001	0.004**
		Cloacl_green-vs-Cloacal_loggerhead	0.320056	0.065	0.107
		Cloacal_hawksbill-vs-Cloacal_loggerhead	0.714577	0.2	0.22
	Family	Oral_green-vs-Oral_hawksbill	0.183645	0.006	0.016*
		Oral_green-vs-Oral_loggerhead	0.0965316	0.18	0.224
		Oral_hawksbill-vs-Oral_loggerhead	0.549247	0.2	0.224
		Nasal_green-vs-Nasal_hawksbill	0.221995	0.001	0.004**
		Nasal_green-vs-Nasal_loggerhead	0.17095	0.068	0.107
		Nasal_hawksbill-vs-Nasal_loggerhead	0.261953	0.6	0.619
		Cloacal_green-vs-Cloacal_hawksbill	0.284925	0.002	0.006**
		Cloacl_green-vs-Cloacal_loggerhead	0.289467	0.054	0.107
		Cloacal_hawksbill-vs-Cloacal_loggerhead	0.664367	0.2	0.224
	Genus	Oral_green-vs-Oral_hawksbill	0.185373	0.002	0.006**
		Oral_green-vs-Oral_loggerhead	0.094942	0.196	0.213
		Oral_hawksbill-vs-Oral_loggerhead	0.552833	0.2	0.213
		Nasal_green-vs-Nasal_hawksbill	0.235567	0.001	0.004**
		Nasal_green-vs-Nasal_loggerhead	0.191097	0.061	0.102
		Nasal_hawksbill-vs-Nasal_loggerhead	0.237075	0.8	0.8
		Cloacal_green-vs-Cloacal_hawksbill	0.319549	0.002	0.006**
		Cloacl_green-vs-Cloacal_loggerhead	0.288658	0.062	0.102
		Cloacal_hawksbill-vs-Cloacal_loggerhead	0.62901	0.2	0.213
	Species	Oral_green-vs-Oral_hawksbill	0.189122	0.001	0.003**
		Oral_green-vs-Oral_loggerhead	0.111147	0.06	0.108
		Oral_hawksbill-vs-Oral_loggerhead	0.570107	0.2	0.213
		Nasal_green-vs-Nasal_hawksbill	0.221871	0.001	0.003**
		Nasal_green-vs-Nasal_loggerhead	0.18647	0.054	0.108
		Nasal_hawksbill-vs-Nasal_loggerhead	0.295281	0.4	0.413
		Cloacal_green-vs-Cloacal_hawksbill	0.335047	0.001	0.003**
		Cloacl_green-vs-Cloacal_loggerhead	0.274186	0.072	0.113
		Cloacal_hawksbill-vs-Cloacal_loggerhead	0.567781	0.2	0.213
* represents P < 0.5, ** represents P < 0.01, *** represents P < 0.001.

## Sheet: Table S5
Table S6. The potential pathogens detected in sea turtle microbiome.
Pathogen genera	Gene counts	Percent (%)	Pathogen species	Gene counts	Percent (%)
Tenacibaculum	178926	0.0476039	Helicobacter pylori	9385	0.00228504
Aliiroseovarius	56461	0.0150216	Escherichia coli	8201	0.00199677
Aquimarina	52537	0.0139777	Nocardia nova	7467	0.00181805
Vibrio	47085	0.0125271	Tenacibaculum maritimum	6489	0.00157993
Psychrobacter	43201	0.0114938	Klebsiella pneumoniae	5349	0.00130237
Arcobacter	40288	0.0107188	Ornithobacterium rhinotracheale	4305	0.00104817
Paracoccus	37893	0.0100816	Alcaligenes faecalis	4263	0.00103795
Flavobacterium	31083	0.00826974	Morganella morganii	4043	0.000984383
Pseudoalteromonas	20288	0.00539769	Pasteurella skyensis	3153	0.000767687
Pseudomonas	19157	0.00509679	Edwardsiella tarda	3019	0.000735061
Campylobacter	19093	0.00507976	Vibrio parahaemolyticus	2965	0.000721913
Bacteroides	16506	0.00439148	Aliiroseovarius crassostreae	2853	0.000694644
Shewanella	14914	0.00396792	Pseudomonas aeruginosa	2571	0.000625983
Acinetobacter	13893	0.00369628	Sneathia sanguinegens	2322	0.000565357
Helicobacter	12061	0.00320887	Salmonella enterica	2306	0.000561461
Chryseobacterium	11282	0.00300162	Shewanella algae	2233	0.000543687
Malaciobacter	11121	0.00295878	Listeria monocytogenes	2198	0.000535165
Nocardia	10689	0.00284385	Carnobacterium maltaromaticum	1637	0.000398574
Moraxella	10470	0.00278558	Tenacibaculum ovolyticum	1611	0.000392244
Pasteurella	9892	0.0026318	Parabacteroides gordonii	1577	0.000383965
Fusobacterium	8927	0.00237506	Bacteroides fragilis	1523	0.000370818
Clostridium	8644	0.00229977	Malaciobacter mytili	1467	0.000357183
Parabacteroides	8568	0.00227955	Vibrio vulnificus	1392	0.000338922
Escherichia	8370	0.00222687	Suttonella ornithocola	1366	0.000332591
Suttonella	8228	0.00218909	Vibrio fluvialis	1294	0.000315061
Alcaligenes	8178	0.00217579	Cardiobacterium hominis	1124	0.00027367
Desulfovibrio	7812	0.00207841	Moraxella lincolnii	1020	0.000248348
Streptomyces	7457	0.00198396	Chelonobacter oris	974	0.000237148
Treponema	7246	0.00192782	Proteus mirabilis	936	0.000227896
Legionella	6759	0.00179826	Moraxella osloensis	918	0.000223513
Ornithobacterium	6364	0.00169316	Psychrobacter arenosus	905	0.000220348
Neisseria	6131	0.00163117	Parabacteroides distasonis	897	0.0002184
Klebsiella	6040	0.00160696	Treponema brennaborense	864	0.000210365
Capnocytophaga	5405	0.00143802	Acinetobacter baumannii	860	0.000209391
Halomonas	5135	0.00136618	Vibrio cholerae	860	0.000209391
Salmonella	4639	0.00123422	Campylobacter concisus	775	0.000188696
Pontibacter	4370	0.00116265	Suttonella indologenes	737	0.000179444
Leptospira	4330	0.00115201	Moraxella atlantae	733	0.00017847
Morganella	4158	0.00110625	Chryseobacterium sp.	720	0.000175304
Paenibacillus	3883	0.00103309	Eilatimonas milleporae	719	0.000175061
Chitinophaga	3821	0.00101659	Bilophila wadsworthia	657	0.000159965
Photobacterium	3756	0.000999297	Anaplasma phagocytophilum	649	0.000158017
Edwardsiella	3563	0.000947949	Tenacibaculum discolor	648	0.000157774
Cardiobacterium	3483	0.000926664	Vibrio harveyi	637	0.000155096
Aeromonas	3390	0.000901921	Campylobacter hyointestinalis	627	0.000152661
Riemerella	3146	0.000837004	Psychrobacter sanguinis	615	0.000149739
Rhizobium	2678	0.000712491	Capnocytophaga canimorsus	611	0.000148765
Peptoniphilus	2572	0.00068429	Flavobacterium psychrophilum	610	0.000148522
Sphingobacterium	2556	0.000680033	Campylobacter sputorum	587	0.000142922
Sneathia	2423	0.000644648	Campylobacter fetus	582	0.000141704
Listeria	2347	0.000624428	Vibrio alginolyticus	573	0.000139513
Cetobacterium	2203	0.000586116	Riemerella columbina	569	0.000138539
Ignatzschineria	2147	0.000571217	Chlamydia abortus	551	0.000134157
Prevotella	2141	0.000569621	Pasteurella testudinis	548	0.000133426
Porphyromonas	2094	0.000557116	Fusobacterium necrophorum	535	0.000130261
Odoribacter	2064	0.000549135	Uruburuella suis	531	0.000129287
Sphingomonas	2021	0.000537694	Parabacteroides goldsteinii	530	0.000129044
Chlamydia	2007	0.000533969	Tannerella forsythia	515	0.000125391
Bacillus	1992	0.000529979	Campylobacter ureolyticus	515	0.000125391
Phocaeicola	1959	0.000521199	Psychrobacter immobilis	503	0.00012247
Bilophila	1958	0.000520933	Wolinella succinogenes	499	0.000121496
Actinomyces	1873	0.000498318	Phocaeicola vulgatus	493	0.000120035
Pyramidobacter	1869	0.000497254	Paracoccus sanguinis	493	0.000120035
Eubacterium	1767	0.000470117	Klebsiella aerogenes	463	0.00011273
Carnobacterium	1758	0.000467722	Treponema maltophilum	461	0.000112244
Dysgonomonas	1750	0.000465594	Pseudomonas sp.	450	0.000109565
Cellulomonas	1685	0.0004483	Waddlia chondrophila	446	0.000108591
Burkholderia	1626	0.000432603	Tenacibaculum gallaicum	443	0.000107861
Alistipes	1504	0.000400145	Simkania negevensis	409	9.95827e-05
Alkanindiges	1435	0.000381787	Bacteroides uniformis	408	9.93392e-05
Streptococcus	1388	0.000369282	Pseudomonas fluorescens	390	9.49566e-05
Mobiluncus	1355	0.000360503	Psychrobacter phenylpyruvicus	381	9.27653e-05
Butyricimonas	1316	0.000350126	Oceanivirga salmonicida	376	9.15479e-05
Comamonas	1269	0.000337622	Plesiomonas shigelloides	374	9.10609e-05
Arthrobacter	1248	0.000332035	Acinetobacter haemolyticus	369	8.98435e-05
Sedimentibacter	1245	0.000331237	Mycoplasma elephantis	362	8.81392e-05
Microbacterium	1238	0.000329374	Clostridioides difficile	355	8.64348e-05
Moritella	1238	0.000329374	Neisseria shayeganii	345	8.4e-05
Leucobacter	1221	0.000324851	Legionella pneumophila	345	8.4e-05
Myroides	1221	0.000324851	Austwickia chelonae	339	8.25392e-05
Stenotrophomonas	1218	0.000324053	Treponema pedis	337	8.20522e-05
Acidovorax	1212	0.000322457	Bacteroides thetaiotaomicron	322	7.84e-05
Elizabethkingia	1150	0.000305962	Flavobacterium branchiophilum	305	7.42609e-05
Empedobacter	1146	0.000304897	Pseudoalteromonas piscicida	305	7.42609e-05
Mycoplasmopsis	1110	0.000295319	Moraxella catarrhalis	300	7.30435e-05
Corynebacterium	1068	0.000284145	Bergeyella zoohelcum	299	7.28e-05
Proteus	1056	0.000280953	Capnocytophaga cynodegmi	296	7.20696e-05
Tissierella	1030	0.000274035	Bacteroides pyogenes	293	7.13392e-05
Ruminococcus	1026	0.000272971	Odoribacter splanchnicus	293	7.13392e-05
Massilia	1016	0.00027031	Mobiluncus mulieris	280	6.81739e-05
Dokdonella	1014	0.000269778	Treponema denticola	265	6.45218e-05
Chelonobacter	974	0.000259136	Elizabethkingia anophelis	261	6.35479e-05
Pseudoxanthomonas	957	0.000254613	Moraxella lacunata	261	6.35479e-05
Methylobacterium	930	0.00024743	Empedobacter brevis	258	6.28174e-05
Mycobacterium	909	0.000241843	Cardiobacterium valvarum	254	6.18435e-05
Propionibacterium	904	0.000240512	Glaesserella parasuis	254	6.18435e-05
Peptostreptococcus	831	0.00022109	Oscillibacter ruminantium	251	6.11131e-05
Mycoplasma	827	0.000220026	Flavobacterium columnare	250	6.08696e-05
Tannerella	825	0.000219494	Campylobacter mucosalis	247	6.01392e-05
Leptotrichia	821	0.00021843	Dichelobacter nodosus	239	5.81913e-05
Rhodococcus	804	0.000213907	Pasteurella multocida	233	5.67305e-05
Ralstonia	801	0.000213109	Moraxella bovis	228	5.55131e-05
Francisella	793	0.00021098	Campylobacter curvus	227	5.52696e-05
Oribacterium	787	0.000209384	Clostridium perfringens	223	5.42957e-05
Brevundimonas	781	0.000207788	Aquimonas voraii	217	5.28348e-05
Xanthomonas	773	0.000205659	Aeromonas veronii	216	5.25913e-05
Janibacter	755	0.00020087	Capnocytophaga leadbetteri	209	5.0887e-05
Uruburuella	753	0.000200338	Agrobacterium tumefaciens	207	5.04e-05
Actinobacillus	752	0.000200072	Streptococcus pseudopneumoniae	204	4.96696e-05
Agrobacterium	749	0.000199274	Neisseria meningitidis	203	4.94261e-05
Eilatimonas	719	0.000191292	Gallibacterium anatis	203	4.94261e-05
Austwickia	718	0.000191026	Pyramidobacter piscolens	203	4.94261e-05
Arsenicicoccus	717	0.00019076	Arsenicicoccus dermatophilus	201	4.89392e-05
Granulicatella	713	0.000189696	Providencia alcalifaciens	200	4.86957e-05
Haemophilus	709	0.000188632	Fastidiosipila sanguinis	198	4.82087e-05
Enterococcus	703	0.000187036	Bacteroides ovatus	197	4.79652e-05
Kingella	698	0.000185705	Uruburuella testudinis	197	4.79652e-05
Dyella	696	0.000185173	Clostridium botulinum	191	4.65044e-05
Oscillibacter	683	0.000181715	Vibrio coralliilyticus	183	4.45565e-05
Hungatella	678	0.000180384	Saezia sanguinis	182	4.43131e-05
Anaplasma	668	0.000177724	Photobacterium damselae	180	4.38261e-05
Amycolatopsis	659	0.000175329	Streptococcus pyogenes	179	4.35826e-05
Brucella	640	0.000170274	Pseudomonas oleovorans	176	4.28522e-05
Actinomadura	619	0.000164687	Balneatrix alpica	172	4.18783e-05
Brevibacillus	606	0.000161228	Caviibacter abscessus	170	4.13913e-05
Lawsonella	605	0.000160962	Vibrio splendidus	165	4.01739e-05
Cupriavidus	605	0.000160962	Burkholderia ubonensis	162	3.94435e-05
Veillonella	592	0.000157504	Fusobacterium varium	158	3.84696e-05
Enterovibrio	561	0.000149256	Bacteroides salyersiae	154	3.74957e-05
Pseudonocardia	555	0.00014766	Vibrio campbellii	153	3.72522e-05
Gallibacterium	535	0.000142339	Aeromonas caviae	152	3.70087e-05
Herbaspirillum	527	0.00014021	Porphyromonas gingivalis	151	3.67652e-05
Serratia	505	0.000134357	Kingella kingae	151	3.67652e-05
Wolinella	499	0.000132761	Chlamydia pecorum	148	3.60348e-05
Achromobacter	493	0.000131164	Moraxella caviae	147	3.57913e-05
Rickettsia	492	0.000130898	Butyricimonas virosa	145	3.53044e-05
Anaerococcus	484	0.00012877	Cruoricaptor ignavus	143	3.48174e-05
Streptobacillus	481	0.000127972	Elizabethkingia meningoseptica	141	3.43305e-05
Oceanivirga	461	0.000122651	Vibrio penaeicida	137	3.33565e-05
Providencia	461	0.000122651	Eikenella corrodens	136	3.31131e-05
Sphingobium	458	0.000121853	Neisseria subflava	136	3.31131e-05
Waddlia	446	0.00011866	Vibrio tubiashii	136	3.31131e-05
Eikenella	419	0.000111476	Campylobacter rectus	135	3.28696e-05
Brevibacterium	418	0.00011121	Haemophilus influenzae	133	3.23826e-05
Solobacterium	413	0.00010988	Vibrio anguillarum	132	3.21391e-05
Bergeyella	413	0.00010988	Actinobacillus delphinicola	131	3.18957e-05
Staphylococcus	412	0.000109614	Capnocytophaga sputigena	130	3.16522e-05
Simkania	409	0.000108816	Citrobacter freundii	130	3.16522e-05
Rodentibacter	402	0.000106954	Tissierella praeacuta	129	3.14087e-05
Gordonia	401	0.000106687	Vibrio mediterranei	129	3.14087e-05
Dermacoccus	400	0.000106421	Sphingobacterium spiritivorum	128	3.11652e-05
Avibacterium	395	0.000105091	Aggregatibacter actinomycetemcomitans	126	3.06783e-05
Mannheimia	391	0.000104027	Vibrio furnissii	126	3.06783e-05
Plesiomonas	390	0.000103761	Hungatella hathewayi	125	3.04348e-05
Enterobacter	385	0.000102431	Pseudomonas syringae	125	3.04348e-05
Coxiella	384	0.000102165	Francisella philomiragia	125	3.04348e-05
Nocardiopsis	383	0.000101899	Vibrio crassostreae	123	2.99478e-05
Brachyspira	383	0.000101899	Streptobacillus moniliformis	122	2.97044e-05
Acetivibrio	382	0.000101632	Avibacterium paragallinarum	121	2.94609e-05
Clostridioides	366	9.73756e-05	Stenotrophomonas maltophilia	121	2.94609e-05
Desulfomicrobium	366	9.73756e-05	Desulfovibrio desulfuricans	120	2.92174e-05
Parvimonas	362	9.63114e-05	Pseudomonas anguilliseptica	118	2.87304e-05
Chromobacterium	361	9.60453e-05	Desulfomicrobium orale	118	2.87304e-05
Xenorhabdus	356	9.47151e-05	Campylobacter showae	116	2.82435e-05
Brachybacterium	349	9.28527e-05	Neisseria elongata	116	2.82435e-05
Aliivibrio	349	9.28527e-05	Cronobacter sakazakii	116	2.82435e-05
Erysipelothrix	345	9.17885e-05	Campylobacter jejuni	115	2.8e-05
Dietzia	343	9.12564e-05	Enterococcus faecium	114	2.77565e-05
Aggregatibacter	343	9.12564e-05	Coxiella burnetii	113	2.75131e-05
Bordetella	335	8.91279e-05	Bergeyella cardium	110	2.67826e-05
Kocuria	333	8.85958e-05	Pseudomonas putida	110	2.67826e-05
Schaalia	329	8.75316e-05	Bacillus cereus	108	2.62957e-05
Coprobacillus	322	8.56692e-05	Photobacterium rosenbergii	108	2.62957e-05
Pantoea	313	8.32748e-05	Filifactor alocis	106	2.58087e-05
Advenella	309	8.22105e-05	Inquilinus limosus	106	2.58087e-05
Tepidimonas	308	8.19445e-05	Myroides odoratus	105	2.55652e-05
Aureimonas	298	7.9284e-05	Oligella urethralis	105	2.55652e-05
Citrobacter	288	7.66234e-05	Cricetibacter osteomyelitidis	105	2.55652e-05
Acetobacter	281	7.4761e-05	Treponema socranskii	104	2.53218e-05
Fibrobacter	280	7.4495e-05	Moraxella cuniculi	103	2.50783e-05
Glaesserella	278	7.39629e-05	Clostridium cadaveris	102	2.48348e-05
Roseomonas	272	7.23666e-05	Bacteroides nordii	102	2.48348e-05
Caedibacter	272	7.23666e-05	Pseudomonas mendocina	101	2.45913e-05
Luteococcus	268	7.13023e-05	Capnocytophaga gingivalis	100	2.43478e-05
Yersinia	263	6.99721e-05	Moritella viscosa	100	2.43478e-05
Aurantimonas	257	6.83758e-05	Moraxella equi	100	2.43478e-05
Lysinibacillus	256	6.81097e-05	Acinetobacter ursingii	99	2.41044e-05
Cronobacter	254	6.75776e-05	Shewanella xiamenensis	98	2.38609e-05
Collinsella	249	6.62473e-05	Porphyromonas levii	97	2.36174e-05
Inquilinus	246	6.54492e-05	Pseudomonas alcaligenes	96	2.33739e-05
Cutibacterium	242	6.4385e-05	Acinetobacter johnsonii	95	2.31304e-05
Alloprevotella	241	6.41189e-05	Acinetobacter populi	95	2.31304e-05
Oligella	239	6.35868e-05	Empedobacter falsenii	94	2.2887e-05
Dichelobacter	239	6.35868e-05	Moraxella nonliquefaciens	94	2.2887e-05
Pectobacterium	238	6.33207e-05	Porphyromonas crevioricanis	93	2.26435e-05
Atopobium	236	6.27886e-05	Chryseobacterium indologenes	93	2.26435e-05
Bifidobacterium	234	6.22565e-05	Rodentibacter pneumotropicus	93	2.26435e-05
Aquimonas	233	6.19905e-05	Aeromonas hydrophila	90	2.19131e-05
Boudabousia	230	6.11923e-05	Laribacter hongkongensis	89	2.16696e-05
Rothia	221	5.87978e-05	Neisseria perflava	89	2.16696e-05
Bartonella	219	5.82657e-05	Neisseria weaveri	89	2.16696e-05
Delftia	217	5.77336e-05	Porphyromonas macacae	87	2.11826e-05
Wohlfahrtiimonas	215	5.72015e-05	Acinetobacter bereziniae	87	2.11826e-05
Photorhabdus	214	5.69355e-05	Burkholderia pseudomallei	86	2.09391e-05
Helcococcus	213	5.66694e-05	Hungatella effluvii	85	2.06957e-05
Fretibacterium	213	5.66694e-05	Piscirickettsia salmonis	85	2.06957e-05
Saccharopolyspora	210	5.58712e-05	Vibrio lentus	84	2.04522e-05
Mogibacterium	204	5.42749e-05	Campylobacter coli	83	2.02087e-05
Fastidiosipila	198	5.26786e-05	Neisseria wadsworthii	83	2.02087e-05
Kytococcus	194	5.16144e-05	Acinetobacter qingfengensis	83	2.02087e-05
Luteibacter	191	5.08162e-05	Bisgaardia hudsonensis	83	2.02087e-05
Terrisporobacter	190	5.05502e-05	Histophilus somni	83	2.02087e-05
Pandoraea	187	4.9752e-05	Vibrio owensii	83	2.02087e-05
Selenomonas	186	4.9486e-05	Janibacter melonis	82	1.99652e-05
Saezia	182	4.84217e-05	Comamonas testosteroni	82	1.99652e-05
Gemella	181	4.81557e-05	Acinetobacter junii	82	1.99652e-05
Paraclostridium	181	4.81557e-05	Mannheimia haemolytica	82	1.99652e-05
Varibaculum	180	4.78896e-05	Leptospira interrogans	82	1.99652e-05
Dialister	179	4.76236e-05	Campylobacter hominis	81	1.97217e-05
Megasphaera	179	4.76236e-05	Legionella londiniensis	80	1.94783e-05
Haematobacter	179	4.76236e-05	Vibrio aestuarianus	80	1.94783e-05
Micrococcus	178	4.73575e-05	Dermatophilus congolensis	79	1.92348e-05
Piscirickettsia	177	4.70915e-05	Streptococcus pneumoniae	79	1.92348e-05
Leifsonia	175	4.65594e-05	Moraxella bovoculi	79	1.92348e-05
Balneatrix	172	4.57612e-05	Streptococcus suis	78	1.89913e-05
Caviibacter	170	4.52291e-05	Dokdonella koreensis	78	1.89913e-05
Arcanobacterium	166	4.41649e-05	Weeksella virosa	77	1.87478e-05
Trueperella	165	4.38988e-05	Streptobacillus felis	77	1.87478e-05
Weeksella	162	4.31007e-05	Staphylococcus aureus	76	1.85044e-05
Cellulosimicrobium	160	4.25686e-05	Ralstonia solanacearum	76	1.85044e-05
Trinickia	160	4.25686e-05	Cutibacterium granulosum	75	1.82609e-05
Acholeplasma	156	4.15044e-05	Bacteroides heparinolyticus	75	1.82609e-05
Sebaldella	155	4.12383e-05	Rhizobium rhizogenes	75	1.82609e-05
Curtobacterium	154	4.09722e-05	Moraxella porci	75	1.82609e-05
Anaerostipes	153	4.07062e-05	Boudabousia marimammalium	74	1.80174e-05
Exiguobacterium	151	4.01741e-05	Myroides phaeus	74	1.80174e-05
Acidaminococcus	148	3.93759e-05	Brucella anthropi	74	1.80174e-05
Vagococcus	145	3.85778e-05	Aeromonas salmonicida	74	1.80174e-05
Cruoricaptor	143	3.80457e-05	Wohlfahrtiimonas chitiniclastica	73	1.77739e-05
Xylophilus	132	3.51191e-05	Treponema putidum	73	1.77739e-05
Megamonas	131	3.4853e-05	Neisseria animaloris	70	1.70435e-05
Volucribacter	121	3.21925e-05	Legionella feeleii	70	1.70435e-05
Lactobacillus	115	3.05962e-05	Mannheimia granulomatis	70	1.70435e-05
Lactococcus	113	3.0064e-05	Pseudomonas otitidis	70	1.70435e-05
Dickeya	110	2.92659e-05	Caedibacter taeniospiralis	70	1.70435e-05
Actinobaculum	109	2.89998e-05	Clostridium tetani	69	1.68e-05
Afipia	109	2.89998e-05	Porphyromonas uenonis	69	1.68e-05
Filifactor	106	2.82017e-05	Leptospira wolffii	69	1.68e-05
Cricetibacter	105	2.79356e-05	Tannerella serpentiformis	68	1.65565e-05
Rathayibacter	102	2.71375e-05	Kingella denitrificans	68	1.65565e-05
Erwinia	100	2.66054e-05	Actinobacillus pleuropneumoniae	68	1.65565e-05
Ochrobactrum	98	2.60732e-05	Parvimonas micra	66	1.60696e-05
Lachnoanaerobaculum	97	2.58072e-05	Burkholderia gladioli	66	1.60696e-05
Pseudoclavibacter	96	2.55411e-05	Chlamydia trachomatis	65	1.58261e-05
Hathewaya	96	2.55411e-05	Achromobacter xylosoxidans	65	1.58261e-05
Catonella	95	2.52751e-05	Buchananella hordeovulneris	64	1.55826e-05
Metamycoplasma	91	2.42109e-05	Legionella nagasakiensis	64	1.55826e-05
Saccharomonospora	90	2.39448e-05	Helcococcus ovis	63	1.53391e-05
Sutterella	90	2.39448e-05	Tissierella pigra	63	1.53391e-05
Laribacter	89	2.36788e-05	Serratia marcescens	62	1.50957e-05
Aerococcus	86	2.28806e-05	Legionella jordanis	62	1.50957e-05
Robinsoniella	83	2.20824e-05	Alistipes onderdonkii	61	1.48522e-05
Bisgaardia	83	2.20824e-05	Francisella tularensis	61	1.48522e-05
Histophilus	83	2.20824e-05	Leptospira santarosai	61	1.48522e-05
Branchiibius	82	2.18164e-05	Trueperella pyogenes	60	1.46087e-05
Dermatophilus	79	2.10182e-05	Enterococcus faecalis	60	1.46087e-05
Allorhizobium	79	2.10182e-05	Fusobacterium ulcerans	60	1.46087e-05
Oerskovia	78	2.07522e-05	Neisseria zoodegmatis	60	1.46087e-05
Paenalcaligenes	76	2.02201e-05	Haemophilus parainfluenzae	60	1.46087e-05
Crossiella	75	1.9954e-05	Solobacterium moorei	59	1.43652e-05
Xenophilus	74	1.9688e-05	Helcococcus kunzii	59	1.43652e-05
Facklamia	72	1.91559e-05	Helicobacter saguini	59	1.43652e-05
Clavibacter	69	1.83577e-05	Burkholderia cepacia	59	1.43652e-05
Tsukamurella	69	1.83577e-05	Neisseria bacilliformis	59	1.43652e-05
Eggerthella	67	1.78256e-05	Legionella hackeliae	59	1.43652e-05
Buchananella	64	1.70274e-05	Vibrio jasicida	59	1.43652e-05
Turicibacter	63	1.67614e-05	Leptospira weilii	59	1.43652e-05
Shuttleworthia	62	1.64953e-05	Mogibacterium diversum	58	1.41217e-05
Brenneria	61	1.62293e-05	Fusobacterium nucleatum	58	1.41217e-05
Taylorella	60	1.59632e-05	Enterovibrio coralii	58	1.41217e-05
Rhizorhabdus	59	1.56972e-05	Cutibacterium acnes	57	1.38783e-05
Fluoribacter	59	1.56972e-05	Prevotella intermedia	57	1.38783e-05
Williamsia	58	1.54311e-05	Capnocytophaga haemolytica	57	1.38783e-05
Fenollaria	57	1.51651e-05	Aggregatibacter aphrophilus	57	1.38783e-05
Eisenbergiella	57	1.51651e-05	Vibrio europaeus	56	1.36348e-05
Xylella	56	1.4899e-05	Alloprevotella tannerae	54	1.31478e-05
Orientia	55	1.46329e-05	Fusobacterium mortiferum	54	1.31478e-05
Leminorella	55	1.46329e-05	Ralstonia pseudosolanacearum	54	1.31478e-05
Slackia	52	1.38348e-05	Vibrio cincinnatiensis	54	1.31478e-05
Arsenophonus	52	1.38348e-05	Dysgonomonas hofstadii	53	1.29044e-05
Thermoactinomyces	49	1.30366e-05	Bacteroides caccae	52	1.26609e-05
Haematospirillum	49	1.30366e-05	Actinobacillus equuli	52	1.26609e-05
Leuconostoc	48	1.27706e-05	Haemophilus haemolyticus	52	1.26609e-05
Effusibacillus	47	1.25045e-05	Volucribacter psittacicida	52	1.26609e-05
Kosakonia	45	1.19724e-05	Legionella lansingensis	51	1.24174e-05
Desmospora	44	1.17064e-05	Mobiluncus curtisii	50	1.21739e-05
Pseudoramibacter	44	1.17064e-05	Dialister invisus	50	1.21739e-05
Hafnia	43	1.14403e-05	Legionella waltersii	50	1.21739e-05
Rahnella	43	1.14403e-05	Streptococcus agalactiae	49	1.19304e-05
Winslowiella	42	1.11742e-05	Elizabethkingia miricola	49	1.19304e-05
Mesomycoplasma	41	1.09082e-05	Fusobacterium russii	49	1.19304e-05
Bibersteinia	41	1.09082e-05	Orientia tsutsugamushi	49	1.19304e-05
Leclercia	40	1.06421e-05	Burkholderia multivorans	49	1.19304e-05
Macrococcus	39	1.03761e-05	Klebsiella oxytoca	49	1.19304e-05
Adlercreutzia	38	1.011e-05	Serratia fonticola	49	1.19304e-05
Bulleidia	38	1.011e-05	Acinetobacter calcoaceticus	49	1.19304e-05
Devriesea	37	9.84398e-06	Mycobacterium tuberculosis	48	1.1687e-05
Actinotignum	36	9.57793e-06	Bacteroides helcogenes	48	1.1687e-05
Shigella	35	9.31187e-06	Porphyromonas cangingivalis	48	1.1687e-05
Jonquetella	35	9.31187e-06	Helicobacter jaachi	48	1.1687e-05
Eggerthia	34	9.04582e-06	Oligella ureolytica	48	1.1687e-05
Ichthyobacterium	33	8.77977e-06	Enterobacter hormaechei	48	1.1687e-05
Spiroplasma	33	8.77977e-06	Acinetobacter seifertii	48	1.1687e-05
Microvirgula	33	8.77977e-06	Pseudomonas savastanoi	48	1.1687e-05
Helcobacillus	32	8.51371e-06	Vibrio mimicus	48	1.1687e-05
Weissella	32	8.51371e-06	Treponema parvum	48	1.1687e-05
Raoultella	32	8.51371e-06	Schaalia hyovaginalis	47	1.14435e-05
Globicatella	30	7.98161e-06	Bacillus thuringiensis	47	1.14435e-05
Mycoplasmoides	30	7.98161e-06	Bacteroides fluxus	47	1.14435e-05
Basilea	30	7.98161e-06	Psychrobacter faecalis	47	1.14435e-05
Budvicia	30	7.98161e-06	Volucribacter amazonae	47	1.14435e-05
Mesocricetibacter	30	7.98161e-06	Vibrio tapetis	47	1.14435e-05
Jonesia	29	7.71555e-06	Xylella fastidiosa	47	1.14435e-05
Ureaplasma	28	7.4495e-06	Helicobacter muridarum	46	1.12e-05
Borrelia	25	6.65134e-06	Neisseria dumasiana	46	1.12e-05
Gardnerella	24	6.38528e-06	Legionella cardiaca	46	1.12e-05
Buttiauxella	24	6.38528e-06	Chryseobacterium aahli	45	1.09565e-05
Tatumella	24	6.38528e-06	Sebaldella termitidis	45	1.09565e-05
Ewingella	24	6.38528e-06	Cellulosimicrobium cellulans	44	1.0713e-05
Auritidibacter	23	6.11923e-06	Dysgonomonas capnocytophagoides	44	1.0713e-05
Murdochiella	23	6.11923e-06	Leptotrichia wadei	44	1.0713e-05
Atlantibacter	23	6.11923e-06	Legionella wadsworthii	44	1.0713e-05
Canibacter	22	5.85318e-06	Moraxella canis	44	1.0713e-05
Asaia	22	5.85318e-06	Vibrio metschnikovii	44	1.0713e-05
Cedecea	22	5.85318e-06	Propionibacterium acidifaciens	43	1.04696e-05
Rummeliibacillus	21	5.58712e-06	Paenibacillus polymyxa	43	1.04696e-05
Negativicoccus	21	5.58712e-06	Megamonas hypermegale	43	1.04696e-05
Sodalis	21	5.58712e-06	Capnocytophaga granulosa	43	1.04696e-05
Moellerella	21	5.58712e-06	Campylobacter lanienae	43	1.04696e-05
Cryptobacterium	20	5.32107e-06	Comamonas kerstersii	43	1.04696e-05
Lacticaseibacillus	20	5.32107e-06	Haemophilus parahaemolyticus	43	1.04696e-05
Stomatobaculum	20	5.32107e-06	Paraclostridium bifermentans	42	1.02261e-05
Granulibacter	20	5.32107e-06	Helcococcus sueciensis	42	1.02261e-05
Ignavigranum	19	5.05502e-06	Fusobacterium gonidiaformans	42	1.02261e-05
Anaerobiospirillum	19	5.05502e-06	Ignatzschineria larvae	42	1.02261e-05
Necropsobacter	19	5.05502e-06	Psychrobacter pulmonis	42	1.02261e-05
Alloscardovia	16	4.25686e-06	Propionibacterium australiense	41	9.98261e-06
Dermabacter	16	4.25686e-06	Catonella morbi	41	9.98261e-06
Paraeggerthella	16	4.25686e-06	Peptoniphilus harei	41	9.98261e-06
Ehrlichia	16	4.25686e-06	Helicobacter pullorum	41	9.98261e-06
Brackiella	16	4.25686e-06	Chlamydia psittaci	41	9.98261e-06
Scandinavium	15	3.9908e-06	Haematobacter massiliensis	41	9.98261e-06
Gordonibacter	14	3.72475e-06	Taylorella equigenitalis	41	9.98261e-06
Hazenella	13	3.4587e-06	Bibersteinia trehalosi	41	9.98261e-06
Lonsdalea	13	3.4587e-06	Halomonas venusta	40	9.73913e-06
Haematomicrobium	12	3.19264e-06	Kytococcus sedentarius	39	9.49566e-06
Peptococcus	12	3.19264e-06	Bacteroides stercoris	39	9.49566e-06
Liberibacter	12	3.19264e-06	Porphyromonas gulae	39	9.49566e-06
Lelliottia	12	3.19264e-06	Capnocytophaga ochracea	39	9.49566e-06
Pluralibacter	12	3.19264e-06	Delftia acidovorans	39	9.49566e-06
Frederiksenia	12	3.19264e-06	Micrococcus luteus	38	9.25218e-06
Segniliparus	11	2.92659e-06	Atopobium fossor	38	9.25218e-06
Dolosigranulum	11	2.92659e-06	Clostridium sporogenes	38	9.25218e-06
Rhizorhapis	11	2.92659e-06	Kingella potus	38	9.25218e-06
Vespertiliibacter	9	2.39448e-06	Aeromonas dhakensis	38	9.25218e-06
Sciscionella	8	2.12843e-06	Legionella sainthelensi	38	9.25218e-06
Kerstersia	8	2.12843e-06	Francisella hispaniensis	38	9.25218e-06
Moryella	7	1.86237e-06	Devriesea agamarum	37	9.0087e-06
Malacoplasma	7	1.86237e-06	Tissierella carlieri	37	9.0087e-06
Robbsia	7	1.86237e-06	Chryseobacterium balustinum	37	9.0087e-06
Gibbsiella	7	1.86237e-06	Sphingobacterium multivorum	37	9.0087e-06
Lawsonia	7	1.86237e-06	Acinetobacter guillouiae	37	9.0087e-06
Paeniclostridium	6	1.59632e-06	Moraxella ovis	37	9.0087e-06
Kluyvera	6	1.59632e-06	Vibrio cidicii	37	9.0087e-06
Nicoletella	6	1.59632e-06	Kocuria rhizophila	36	8.76522e-06
Acaricomes	5	1.33027e-06	Clostridium butyricum	36	8.76522e-06
Alloiococcus	5	1.33027e-06	Peptoniphilus asaccharolyticus	36	8.76522e-06
Melissococcus	5	1.33027e-06	Butyricimonas faecihominis	36	8.76522e-06
Musicola	5	1.33027e-06	Chitinophaga vietnamensis	36	8.76522e-06
Anaeroglobus	4	1.06421e-06	Chryseobacterium scophthalmum	36	8.76522e-06
Neoehrlichia	4	1.06421e-06	Cupriavidus gilardii	36	8.76522e-06
Neorickettsia	4	1.06421e-06	Chromobacterium violaceum	36	8.76522e-06
Yokenella	4	1.06421e-06	Neisseria gonorrhoeae	36	8.76522e-06
Renibacterium	3	7.98161e-07	Neisseria iguanae	36	8.76522e-06
Acidomonas	3	7.98161e-07	Legionella birminghamensis	36	8.76522e-06
Samsonia	3	7.98161e-07	Legionella maceachernii	36	8.76522e-06
Abiotrophia	2	5.32107e-07	Staphylococcus epidermidis	35	8.52174e-06
Tropheryma	1	2.66054e-07	Clostridium baratii	35	8.52174e-06
Centipeda	1	2.66054e-07	Clostridium novyi	35	8.52174e-06
Sum (389)		0.2524	Flavobacterium hydatis	35	8.52174e-06
			Neisseria lactamica	35	8.52174e-06
			Neisseria sicca	35	8.52174e-06
			Shewanella putrefaciens	35	8.52174e-06
			Pseudomonas japonica	35	8.52174e-06
			Pseudomonas viridiflava	35	8.52174e-06
			Streptococcus dysgalactiae	34	8.27826e-06
			Eggerthia catenaformis	34	8.27826e-06
			Prevotella bivia	34	8.27826e-06
			Kingella oralis	34	8.27826e-06
			Moraxella pluranimalium	34	8.27826e-06
			Enterococcus cecorum	33	8.03479e-06
			Alistipes shahii	33	8.03479e-06
			Ichthyobacterium seriolicida	33	8.03479e-06
			Chryseobacterium gleum	33	8.03479e-06
			Rhizobium sp.	33	8.03479e-06
			Bordetella pertussis	33	8.03479e-06
			Chromobacterium haemolyticum	33	8.03479e-06
			Pantoea vagans	33	8.03479e-06
			Acinetobacter lwoffii	33	8.03479e-06
			Leptospira borgpetersenii	33	8.03479e-06
			Acetivibrio ethanolgignens	32	7.79131e-06
			Oribacterium parvum	32	7.79131e-06
			Bacteroides faecis	32	7.79131e-06
			Phocaeicola abscessus	32	7.79131e-06
			Prevotella brunnea	32	7.79131e-06
			Campylobacter lari	32	7.79131e-06
			Chlamydia suis	32	7.79131e-06
			Cetobacterium ceti	32	7.79131e-06
			Brevundimonas diminuta	32	7.79131e-06
			Pantoea ananatis	32	7.79131e-06
			Xanthomonas translucens	32	7.79131e-06
			Trueperella bialowiezensis	31	7.54783e-06
			Kocuria rosea	31	7.54783e-06
			Cutibacterium avidum	31	7.54783e-06
			Prevotella disiens	31	7.54783e-06
			Brucella abortus	31	7.54783e-06
			Fluoribacter gormanii	31	7.54783e-06
			Pasteurella canis	31	7.54783e-06
			Pseudoxanthomonas winnipegensis	31	7.54783e-06
			Treponema medium	31	7.54783e-06
			Actinomyces oris	30	7.30435e-06
			Alistipes indistinctus	30	7.30435e-06
			Aurantimonas coralicida	30	7.30435e-06
			Basilea psittacipulmonis	30	7.30435e-06
			Providencia rettgeri	30	7.30435e-06
			Providencia stuartii	30	7.30435e-06
			Acinetobacter variabilis	30	7.30435e-06
			Haemophilus sputorum	30	7.30435e-06
			Mesocricetibacter intestinalis	30	7.30435e-06
			Leptospira noguchii	30	7.30435e-06
			Arthrobacter sp.	29	7.06087e-06
			Dysgonomonas mossii	29	7.06087e-06
			Porphyromonas endodontalis	29	7.06087e-06
			Burkholderia stagnalis	29	7.06087e-06
			Neisseria flavescens	29	7.06087e-06
			Ignatzschineria indica	29	7.06087e-06
			Leminorella grimontii	29	7.06087e-06
			Acinetobacter radioresistens	29	7.06087e-06
			Vibrio ostreicida	29	7.06087e-06
			Leptospira fainei	29	7.06087e-06
			Treponema pectinovorum	29	7.06087e-06
			Bulleidia extructa	28	6.81739e-06
			Helicobacter bilis	28	6.81739e-06
			Haematobacter missouriensis	28	6.81739e-06
			Neisseria canis	28	6.81739e-06
			Yersinia enterocolitica	28	6.81739e-06
			Pseudomonas oryzihabitans	28	6.81739e-06
			Xanthomonas arboricola	28	6.81739e-06
			Schaalia suimastitidis	27	6.57392e-06
			Gemella morbillorum	27	6.57392e-06
			Clostridium hydrogeniformans	27	6.57392e-06
			Anaerococcus vaginalis	27	6.57392e-06
			Chryseobacterium oranimense	27	6.57392e-06
			Chryseobacterium piscicola	27	6.57392e-06
			Paenalcaligenes hominis	27	6.57392e-06
			Burkholderia vietnamiensis	27	6.57392e-06
			Fluoribacter dumoffii	27	6.57392e-06
			Legionella anisa	27	6.57392e-06
			Acinetobacter nosocomialis	27	6.57392e-06
			Xanthomonas citri	27	6.57392e-06
			Leptospira inadai	27	6.57392e-06
			Bacillus subtilis	26	6.33044e-06
			Paenibacillus macerans	26	6.33044e-06
			Alistipes finegoldii	26	6.33044e-06
			Elizabethkingia bruuniana	26	6.33044e-06
			Sphingobacterium hotanense	26	6.33044e-06
			Campylobacter upsaliensis	26	6.33044e-06
			Leptotrichia trevisanii	26	6.33044e-06
			Acholeplasma laidlawii	26	6.33044e-06
			Pseudoalteromonas distincta	26	6.33044e-06
			Hafnia alvei	26	6.33044e-06
			Haemophilus paracuniculus	26	6.33044e-06
			Xanthomonas campestris	26	6.33044e-06
			Brachyspira hampsonii	26	6.33044e-06
			Gemella sanguinis	25	6.08696e-06
			Listeria innocua	25	6.08696e-06
			Brevibacillus brevis	25	6.08696e-06
			Bacteroides eggerthii	25	6.08696e-06
			Myroides injenensis	25	6.08696e-06
			Mycoplasmopsis pullorum	25	6.08696e-06
			Acinetobacter baylyi	25	6.08696e-06
			Mannheimia varigena	25	6.08696e-06
			Actinobaculum suis	24	5.84348e-06
			Actinomyces urogenitalis	24	5.84348e-06
			Cellulomonas hominis	24	5.84348e-06
			Corynebacterium diphtheriae	24	5.84348e-06
			Lysinibacillus fusiformis	24	5.84348e-06
			Streptococcus oralis	24	5.84348e-06
			Peptoniphilus duerdenii	24	5.84348e-06
			Acholeplasma oculi	24	5.84348e-06
			Bordetella petrii	24	5.84348e-06
			Leclercia adecarboxylata	24	5.84348e-06
			Ewingella americana	24	5.84348e-06
			Streptomyces sp.	23	5.6e-06
			Staphylococcus massiliensis	23	5.6e-06
			Globicatella sulfidifaciens	23	5.6e-06
			Streptococcus equi	23	5.6e-06
			Clostridium intestinale	23	5.6e-06
			Clostridium neonatale	23	5.6e-06
			Hathewaya histolytica	23	5.6e-06
			Peptostreptococcus anaerobius	23	5.6e-06
			Prevotella corporis	23	5.6e-06
			Helicobacter cinaedi	23	5.6e-06
			Acholeplasma granularum	23	5.6e-06
			Bordetella trematum	23	5.6e-06
			Delftia tsuruhatensis	23	5.6e-06
			Neisseria mucosa	23	5.6e-06
			Aeromonas schubertii	23	5.6e-06
			Serratia rubidaea	23	5.6e-06
			Pseudomonas amygdali	23	5.6e-06
			Pseudomonas cichorii	23	5.6e-06
			Vibrio fortis	23	5.6e-06
			Xanthomonas oryzae	23	5.6e-06
			Brevibacterium casei	22	5.35652e-06
			Kytococcus schroeteri	22	5.35652e-06
			Bacillus mycoides	22	5.35652e-06
			Oribacterium sinus	22	5.35652e-06
			Burkholderia lata	22	5.35652e-06
			Cupriavidus pauculus	22	5.35652e-06
			Pseudoalteromonas haloplanktis	22	5.35652e-06
			Budvicia aquatica	22	5.35652e-06
			Xenorhabdus nematophila	22	5.35652e-06
			Yersinia ruckeri	22	5.35652e-06
			Legionella oakridgensis	22	5.35652e-06
			Brachyspira pilosicoli	22	5.35652e-06
			Leptospira kirschneri	22	5.35652e-06
			Cellulomonas denverensis	21	5.11305e-06
			Clavibacter michiganensis	21	5.11305e-06
			Corynebacterium durum	21	5.11305e-06
			Nocardia brasiliensis	21	5.11305e-06
			Nocardia transvalensis	21	5.11305e-06
			Atopobium deltae	21	5.11305e-06
			Pseudoramibacter alactolyticus	21	5.11305e-06
			Veillonella montpellierensis	21	5.11305e-06
			Chryseobacterium mucoviscidosis	21	5.11305e-06
			Campylobacter volucris	21	5.11305e-06
			Mycoplasmopsis arginini	21	5.11305e-06
			Burkholderia ambifaria	21	5.11305e-06
			Pseudomonas flavescens	21	5.11305e-06
			Leptospira broomii	21	5.11305e-06
			Arcanobacterium phocae	20	4.86957e-06
			Schaalia canis	20	4.86957e-06
			Paenibacillus alvei	20	4.86957e-06
			Enterococcus hirae	20	4.86957e-06
			Streptococcus anginosus	20	4.86957e-06
			Negativicoccus succinicivorans	20	4.86957e-06
			Granulibacter bethesdensis	20	4.86957e-06
			Ralstonia pickettii	20	4.86957e-06
			Winslowiella iniecta	20	4.86957e-06
			Pseudomonas mosselii	20	4.86957e-06
			Aliivibrio wodanis	20	4.86957e-06
			Vibrio kanaloae	20	4.86957e-06
			Arthrobacter woluwensis	19	4.62609e-06
			Corynebacterium cystitidis	19	4.62609e-06
			Rhodococcus erythropolis	19	4.62609e-06
			Actinomadura madurae	19	4.62609e-06
			Bacillus licheniformis	19	4.62609e-06
			Ignavigranum ruoffiae	19	4.62609e-06
			Eubacterium multiforme	19	4.62609e-06
			Alistipes putredinis	19	4.62609e-06
			Arsenophonus nasoniae	19	4.62609e-06
			Legionella cherrii	19	4.62609e-06
			Haemophilus pittmaniae	19	4.62609e-06
			Brachyspira aalborgi	19	4.62609e-06
			Actinomyces bowdenii	18	4.38261e-06
			Actinomyces oricola	18	4.38261e-06
			Brevibacterium otitidis	18	4.38261e-06
			Streptococcus uberis	18	4.38261e-06
			Eubacterium limosum	18	4.38261e-06
			Terrisporobacter glycolicus	18	4.38261e-06
			Leptotrichia shahii	18	4.38261e-06
			Metamycoplasma salivarium	18	4.38261e-06
			Mycoplasmopsis californica	18	4.38261e-06
			Bordetella bronchialis	18	4.38261e-06
			Burkholderia thailandensis	18	4.38261e-06
			Eikenella longinqua	18	4.38261e-06
			Pectobacterium carotovorum	18	4.38261e-06
			Francisella halioticida	18	4.38261e-06
			Vibrio pectenicida	18	4.38261e-06
			Fretibacterium fastidiosum	18	4.38261e-06
			Streptomyces albus	17	4.13913e-06
			Collinsella aerofaciens	17	4.13913e-06
			Cryptobacterium curtum	17	4.13913e-06
			Vagococcus lutrae	17	4.13913e-06
			Clostridium fallax	17	4.13913e-06
			Helicobacter rodentium	17	4.13913e-06
			Mycoplasmopsis lipofaciens	17	4.13913e-06
			Ralstonia syzygii	17	4.13913e-06
			Klebsiella variicola	17	4.13913e-06
			Legionella tucsonensis	17	4.13913e-06
			Schaalia vaccimaxillae	16	3.89565e-06
			Mycobacterium avium	16	3.89565e-06
			Saccharopolyspora rosea	16	3.89565e-06
			Porphyromonas circumdentaria	16	3.89565e-06
			Helicobacter canis	16	3.89565e-06
			Bordetella bronchiseptica	16	3.89565e-06
			Brackiella oedipodis	16	3.89565e-06
			Eikenella halliae	16	3.89565e-06
			Aeromonas jandaei	16	3.89565e-06
			Aeromonas sobria	16	3.89565e-06
			Edwardsiella ictaluri	16	3.89565e-06
			Photorhabdus temperata	16	3.89565e-06
			Legionella cincinnatiensis	16	3.89565e-06
			Legionella parisiensis	16	3.89565e-06
			Legionella rubrilucens	16	3.89565e-06
			Vibrio ichthyoenteri	16	3.89565e-06
			Xanthomonas hortorum	16	3.89565e-06
			Brachyspira hyodysenteriae	16	3.89565e-06
			Actinobaculum massiliense	15	3.65218e-06
			Gardnerella vaginalis	15	3.65218e-06
			Mycobacterium triplex	15	3.65218e-06
			Crossiella equi	15	3.65218e-06
			Eubacterium callanderi	15	3.65218e-06
			Robinsoniella peoriensis	15	3.65218e-06
			Erysipelothrix tonsillarum	15	3.65218e-06
			Acholeplasma hippikon	15	3.65218e-06
			Aureimonas altamirensis	15	3.65218e-06
			Achromobacter insolitus	15	3.65218e-06
			Burkholderia pyrrocinia	15	3.65218e-06
			Citrobacter amalonaticus	15	3.65218e-06
			Klebsiella quasipneumoniae	15	3.65218e-06
			Edwardsiella piscicida	15	3.65218e-06
			Yersinia pestis	15	3.65218e-06
			Acinetobacter parvus	15	3.65218e-06
			Acinetobacter schindleri	15	3.65218e-06
			Xanthomonas hyacinthi	15	3.65218e-06
			Arcanobacterium haemolyticum	14	3.4087e-06
			Nocardia asteroides	14	3.4087e-06
			Nocardia farcinica	14	3.4087e-06
			Nocardia terpenica	14	3.4087e-06
			Eggerthella sinensis	14	3.4087e-06
			Gemella haemolysans	14	3.4087e-06
			Gemella asaccharolytica	14	3.4087e-06
			Staphylococcus condimenti	14	3.4087e-06
			Vagococcus salmoninarum	14	3.4087e-06
			Lactococcus garvieae	14	3.4087e-06
			Clostridium tarantellae	14	3.4087e-06
			Acidaminococcus fermentans	14	3.4087e-06
			Prevotella melaninogenica	14	3.4087e-06
			Leptotrichia buccalis	14	3.4087e-06
			Mycoplasma crocodyli	14	3.4087e-06
			Mycoplasmopsis equigenitalium	14	3.4087e-06
			Sphingomonas koreensis	14	3.4087e-06
			Achromobacter denitrificans	14	3.4087e-06
			Achromobacter marplatensis	14	3.4087e-06
			Bordetella hinzii	14	3.4087e-06
			Xylophilus ampelinus	14	3.4087e-06
			Pseudoalteromonas tetraodonis	14	3.4087e-06
			Enterobacter cloacae	14	3.4087e-06
			Raoultella ornithinolytica	14	3.4087e-06
			Pantoea agglomerans	14	3.4087e-06
			Photorhabdus luminescens	14	3.4087e-06
			Xenorhabdus griffiniae	14	3.4087e-06
			Yersinia kristensenii	14	3.4087e-06
			Legionella longbeachae	14	3.4087e-06
			Pseudomonas monteilii	14	3.4087e-06
			Schaalia odontolytica	13	3.16522e-06
			Streptomyces somaliensis	13	3.16522e-06
			Leifsonia xyli	13	3.16522e-06
			Nocardia colli	13	3.16522e-06
			Nocardia puris	13	3.16522e-06
			Bacillus pumilus	13	3.16522e-06
			Paenibacillus larvae	13	3.16522e-06
			Desmospora activa	13	3.16522e-06
			Hazenella coriacea	13	3.16522e-06
			Clostridium celatum	13	3.16522e-06
			Turicibacter sanguinis	13	3.16522e-06
			Megasphaera elsdenii	13	3.16522e-06
			Peptoniphilus coxii	13	3.16522e-06
			Chryseobacterium bernardetii	13	3.16522e-06
			Chryseobacterium joostei	13	3.16522e-06
			Campylobacter insulaenigrae	13	3.16522e-06
			Helicobacter fennelliae	13	3.16522e-06
			Fusobacterium periodonticum	13	3.16522e-06
			Mycoplasmopsis edwardii	13	3.16522e-06
			Brevundimonas vesicularis	13	3.16522e-06
			Roseomonas mucosa	13	3.16522e-06
			Burkholderia contaminans	13	3.16522e-06
			Microvirgula aerodenitrificans	13	3.16522e-06
			Atlantibacter hermannii	13	3.16522e-06
			Shigella flexneri	13	3.16522e-06
			Serratia entomophila	13	3.16522e-06
			Acinetobacter gyllenbergii	13	3.16522e-06
			Aggregatibacter segnis	13	3.16522e-06
			Pseudomonas fulva	13	3.16522e-06
			Vibrio sp.	13	3.16522e-06
			Xanthomonas sacchari	13	3.16522e-06
			Xanthomonas sp.	13	3.16522e-06
			Desulfovibrio legallii	13	3.16522e-06
			Actinomyces dentalis	12	2.92174e-06
			Actinomyces naeslundii	12	2.92174e-06
			Jonesia denitrificans	12	2.92174e-06
			Haematomicrobium sanguinis	12	2.92174e-06
			Nocardia wallacei	12	2.92174e-06
			Lysinibacillus sphaericus	12	2.92174e-06
			Paenibacillus thiaminolyticus	12	2.92174e-06
			Leuconostoc mesenteroides	12	2.92174e-06
			Streptococcus mutans	12	2.92174e-06
			Peptococcus niger	12	2.92174e-06
			Shuttleworthia satelles	12	2.92174e-06
			Anaerococcus lactolyticus	12	2.92174e-06
			Prevotella denticola	12	2.92174e-06
			Prevotella nigrescens	12	2.92174e-06
			Parabacteroides chongii	12	2.92174e-06
			Chlamydia pneumoniae	12	2.92174e-06
			Mycoplasmopsis gallinacea	12	2.92174e-06
			Bordetella ansorpii	12	2.92174e-06
			Cupriavidus metallidurans	12	2.92174e-06
			Herbaspirillum rubrisubalbicans	12	2.92174e-06
			Shigella sonnei	12	2.92174e-06
			Moellerella wisconsensis	12	2.92174e-06
			Frederiksenia canicola	12	2.92174e-06
			Leptospira meyeri	12	2.92174e-06
			Actinomyces gerencseriae	11	2.67826e-06
			Actinomyces radicidentis	11	2.67826e-06
			Brevibacterium luteolum	11	2.67826e-06
			Auritidibacter ignavus	11	2.67826e-06
			Gordonia iterans	11	2.67826e-06
			Mycobacterium kansasii	11	2.67826e-06
			Nocardia abscessus	11	2.67826e-06
			Paraeggerthella hongkongensis	11	2.67826e-06
			Lysinibacillus mangiferihumi	11	2.67826e-06
			Dolosigranulum pigrum	11	2.67826e-06
			Streptococcus acidominimus	11	2.67826e-06
			Lachnoanaerobaculum saburreum	11	2.67826e-06
			Peptoniphilus indolicus	11	2.67826e-06
			Porphyromonas somerae	11	2.67826e-06
			Prevotella aurantiaca	11	2.67826e-06
			Chryseobacterium nakagawai	11	2.67826e-06
			Mycoplasmopsis anatis	11	2.67826e-06
			Mycoplasmopsis gallinarum	11	2.67826e-06
			Roseomonas gilardii	11	2.67826e-06
			Rickettsia felis	11	2.67826e-06
			Achromobacter ruhlandii	11	2.67826e-06
			Sutterella wadsworthensis	11	2.67826e-06
			Cronobacter malonaticus	11	2.67826e-06
			Enterobacter kobei	11	2.67826e-06
			Brenneria goodwinii	11	2.67826e-06
			Serratia proteamaculans	11	2.67826e-06
			Pseudomonas koreensis	11	2.67826e-06
			Pseudomonas poae	11	2.67826e-06
			Dyella japonica	11	2.67826e-06
			Leptospira licerasiae	11	2.67826e-06
			Leptospira mayottensis	11	2.67826e-06
			Actinomyces israelii	10	2.43478e-06
			Actinotignum urinale	10	2.43478e-06
			Arcanobacterium pluranimalium	10	2.43478e-06
			Helcobacillus massiliensis	10	2.43478e-06
			Nocardia elegans	10	2.43478e-06
			Nocardia higoensis	10	2.43478e-06
			Nocardia otitidiscaviarum	10	2.43478e-06
			Tsukamurella pulmonis	10	2.43478e-06
			Staphylococcus haemolyticus	10	2.43478e-06
			Staphylococcus warneri	10	2.43478e-06
			Facklamia hominis	10	2.43478e-06
			Clostridium septicum	10	2.43478e-06
			Clostridium tertium	10	2.43478e-06
			Peptostreptococcus stomatis	10	2.43478e-06
			Dialister micraerophilus	10	2.43478e-06
			Prevotella amnii	10	2.43478e-06
			Campylobacter gracilis	10	2.43478e-06
			Mycoplasmopsis bovigenitalium	10	2.43478e-06
			Bordetella avium	10	2.43478e-06
			Bordetella flabilis	10	2.43478e-06
			Burkholderia anthina	10	2.43478e-06
			Burkholderia diffusa	10	2.43478e-06
			Neisseria cinerea	10	2.43478e-06
			Anaerobiospirillum thomasii	10	2.43478e-06
			Cedecea neteri	10	2.43478e-06
			Hafnia paralvei	10	2.43478e-06
			Proteus vulgaris	10	2.43478e-06
			Xenorhabdus innexi	10	2.43478e-06
			Dickeya fangzhongdai	10	2.43478e-06
			Actinobacillus seminis	10	2.43478e-06
			Pseudomonas baetica	10	2.43478e-06
			Xanthomonas albilineans	10	2.43478e-06
			Xanthomonas theicola	10	2.43478e-06
			Streptomyces europaeiscabiei	9	2.19131e-06
			Curtobacterium flaccumfaciens	9	2.19131e-06
			Corynebacterium falsenii	9	2.19131e-06
			Corynebacterium hansenii	9	2.19131e-06
			Corynebacterium ulcerans	9	2.19131e-06
			Dietzia cinnamea	9	2.19131e-06
			Gordonia araii	9	2.19131e-06
			Mycobacterium intracellulare	9	2.19131e-06
			Mycobacterium malmoense	9	2.19131e-06
			Mycobacterium nebraskense	9	2.19131e-06
			Amycolatopsis palatopharyngis	9	2.19131e-06
			Eggerthella lenta	9	2.19131e-06
			Listeria seeligeri	9	2.19131e-06
			Brevibacillus agri	9	2.19131e-06
			Paenibacillus turicensis	9	2.19131e-06
			Streptococcus canis	9	2.19131e-06
			Streptococcus constellatus	9	2.19131e-06
			Bacteroides zoogleoformans	9	2.19131e-06
			Helicobacter himalayensis	9	2.19131e-06
			Mycoplasmopsis cynos	9	2.19131e-06
			Sphingomonas paucimobilis	9	2.19131e-06
			Bordetella holmesii	9	2.19131e-06
			Burkholderia sp.	9	2.19131e-06
			Massilia oculi	9	2.19131e-06
			Massilia timonae	9	2.19131e-06
			Enterobacter asburiae	9	2.19131e-06
			Klebsiella grimontii	9	2.19131e-06
			Photorhabdus khanii	9	2.19131e-06
			Yersinia frederiksenii	9	2.19131e-06
			Yersinia mollaretii	9	2.19131e-06
			Vespertiliibacter pulmonis	9	2.19131e-06
			Actinomyces timonensis	8	1.94783e-06
			Trueperella abortisuis	8	1.94783e-06
			Rothia dentocariosa	8	1.94783e-06
			Gordonia bronchialis	8	1.94783e-06
			Nocardia concava	8	1.94783e-06
			Nocardia takedensis	8	1.94783e-06
			Rhodococcus fascians	8	1.94783e-06
			Gemella cuniculi	8	1.94783e-06
			Paenibacillus amylolyticus	8	1.94783e-06
			Enterococcus casseliflavus	8	1.94783e-06
			Streptococcus mitis	8	1.94783e-06
			Oribacterium asaccharolyticum	8	1.94783e-06
			Stomatobaculum longum	8	1.94783e-06
			Alloprevotella rava	8	1.94783e-06
			Mycoplasma testudineum	8	1.94783e-06
			Mycoplasmopsis bovis	8	1.94783e-06
			Mycoplasmopsis pulmonis	8	1.94783e-06
			Afipia felis	8	1.94783e-06
			Rhizorhapis suberifaciens	8	1.94783e-06
			Kerstersia gyiorum	8	1.94783e-06
			Burkholderia stabilis	8	1.94783e-06
			Delftia lacustris	8	1.94783e-06
			Escherichia albertii	8	1.94783e-06
			Pluralibacter gergoviae	8	1.94783e-06
			Erwinia mallotivora	8	1.94783e-06
			Pantoea dispersa	8	1.94783e-06
			Acinetobacter beijerinckii	8	1.94783e-06
			Halomonas hamiltonii	8	1.94783e-06
			Actinobacillus arthritidis	8	1.94783e-06
			Avibacterium avium	8	1.94783e-06
			Pseudomonas corrugata	8	1.94783e-06
			Pseudomonas entomophila	8	1.94783e-06
			Actinomyces weissii	7	1.70435e-06
			Actinotignum sanguinis	7	1.70435e-06
			Leucobacter japonicus	7	1.70435e-06
			Kocuria marina	7	1.70435e-06
			Rothia aeria	7	1.70435e-06
			Corynebacterium riegelii	7	1.70435e-06
			Corynebacterium urealyticum	7	1.70435e-06
			Mycobacterium colombiense	7	1.70435e-06
			Mycobacterium riyadhense	7	1.70435e-06
			Nocardia arthritidis	7	1.70435e-06
			Nocardia mexicana	7	1.70435e-06
			Nocardia neocaledoniensis	7	1.70435e-06
			Nocardia pseudobrasiliensis	7	1.70435e-06
			Nocardia vinacea	7	1.70435e-06
			Tsukamurella tyrosinosolvens	7	1.70435e-06
			Atopobium minutum	7	1.70435e-06
			Bacillus anthracis	7	1.70435e-06
			Paenibacillus massiliensis	7	1.70435e-06
			Staphylococcus pseudintermedius	7	1.70435e-06
			Aerococcus urinae	7	1.70435e-06
			Aerococcus viridans	7	1.70435e-06
			Enterococcus pallens	7	1.70435e-06
			Lactobacillus delbrueckii	7	1.70435e-06
			Moryella indoligenes	7	1.70435e-06
			Erysipelothrix rhusiopathiae	7	1.70435e-06
			Selenomonas artemidis	7	1.70435e-06
			Veillonella parvula	7	1.70435e-06
			Dysgonomonas gadei	7	1.70435e-06
			Sphingobacterium cellulitidis	7	1.70435e-06
			Campylobacter armoricus	7	1.70435e-06
			Mycoplasmopsis synoviae	7	1.70435e-06
			Bartonella queenslandensis	7	1.70435e-06
			Bartonella tribocorum	7	1.70435e-06
			Acetobacter indonesiensis	7	1.70435e-06
			Haematospirillum jordaniae	7	1.70435e-06
			Burkholderia seminalis	7	1.70435e-06
			Pandoraea apista	7	1.70435e-06
			Escherichia fergusonii	7	1.70435e-06
			Edwardsiella hoshinae	7	1.70435e-06
			Photorhabdus tasmaniensis	7	1.70435e-06
			Dickeya zeae	7	1.70435e-06
			Gibbsiella quercinecans	7	1.70435e-06
			Serratia plymuthica	7	1.70435e-06
			Actinobacillus lignieresii	7	1.70435e-06
			Haemophilus paraphrohaemolyticus	7	1.70435e-06
			Pseudomonas agarici	7	1.70435e-06
			Aliivibrio logei	7	1.70435e-06
			Xanthomonas codiaei	7	1.70435e-06
			Xanthomonas euvesicatoria	7	1.70435e-06
			Lawsonia intracellularis	7	1.70435e-06
			Trueperella bonasi	6	1.46087e-06
			Streptomyces acidiscabies	6	1.46087e-06
			Leifsonia aquatica	6	1.46087e-06
			Corynebacterium lowii	6	1.46087e-06
			Corynebacterium mastitidis	6	1.46087e-06
			Corynebacterium propinquum	6	1.46087e-06
			Corynebacterium xerosis	6	1.46087e-06
			Gordonia otitidis	6	1.46087e-06
			Gordonia polyisoprenivorans	6	1.46087e-06
			Mycobacterium kubicae	6	1.46087e-06
			Mycobacterium marinum	6	1.46087e-06
			Segniliparus rotundus	6	1.46087e-06
			Saccharomonospora viridis	6	1.46087e-06
			Staphylococcus felis	6	1.46087e-06
			Staphylococcus hominis	6	1.46087e-06
			Staphylococcus simiae	6	1.46087e-06
			Staphylococcus simulans	6	1.46087e-06
			Aerococcus christensenii	6	1.46087e-06
			Streptococcus minor	6	1.46087e-06
			Streptococcus sobrinus	6	1.46087e-06
			Clostridium chauvoei	6	1.46087e-06
			Clostridium haemolyticum	6	1.46087e-06
			Fenollaria massiliensis	6	1.46087e-06
			Lachnoanaerobaculum umeaense	6	1.46087e-06
			Mogibacterium pumilum	6	1.46087e-06
			Helicobacter canadensis	6	1.46087e-06
			Mesomycoplasma ovipneumoniae	6	1.46087e-06
			Metamycoplasma hominis	6	1.46087e-06
			Asaia bogorensis	6	1.46087e-06
			Rickettsia australis	6	1.46087e-06
			Rickettsia prowazekii	6	1.46087e-06
			Achromobacter anxifer	6	1.46087e-06
			Achromobacter insuavis	6	1.46087e-06
			Achromobacter mucicolens	6	1.46087e-06
			Achromobacter pulmonis	6	1.46087e-06
			Achromobacter spanius	6	1.46087e-06
			Advenella incenata	6	1.46087e-06
			Herbaspirillum huttiense	6	1.46087e-06
			Chromobacterium subtsugae	6	1.46087e-06
			Aeromonas sp.	6	1.46087e-06
			Citrobacter braakii	6	1.46087e-06
			Citrobacter koseri	6	1.46087e-06
			Scandinavium goeteborgense	6	1.46087e-06
			Erwinia persicina	6	1.46087e-06
			Proteus penneri	6	1.46087e-06
			Providencia sneebia	6	1.46087e-06
			Xenorhabdus khoisanae	6	1.46087e-06
			Xenorhabdus miraniensis	6	1.46087e-06
			Dickeya chrysanthemi	6	1.46087e-06
			Dickeya solani	6	1.46087e-06
			Rahnella aquatilis	6	1.46087e-06
			Serratia liquefaciens	6	1.46087e-06
			Yersinia intermedia	6	1.46087e-06
			Legionella steelei	6	1.46087e-06
			Actinobacillus capsulatus	6	1.46087e-06
			Actinobacillus ureae	6	1.46087e-06
			Avibacterium gallinarum	6	1.46087e-06
			Nicoletella semolina	6	1.46087e-06
			Pasteurella dagmatis	6	1.46087e-06
			Pseudomonas marginalis	6	1.46087e-06
			Luteibacter anthropi	6	1.46087e-06
			Xanthomonas vasicola	6	1.46087e-06
			Borrelia coriaceae	6	1.46087e-06
			Actinomyces johnsonii	5	1.21739e-06
			Trueperella bernardiae	5	1.21739e-06
			Rathayibacter iranicus	5	1.21739e-06
			Acaricomes phytoseiuli	5	1.21739e-06
			Corynebacterium amycolatum	5	1.21739e-06
			Corynebacterium freneyi	5	1.21739e-06
			Corynebacterium mustelae	5	1.21739e-06
			Corynebacterium resistens	5	1.21739e-06
			Mycobacterium asiaticum	5	1.21739e-06
			Mycobacterium xenopi	5	1.21739e-06
			Nocardia amikacinitolerans	5	1.21739e-06
			Nocardia blacklockiae	5	1.21739e-06
			Nocardia crassostreae	5	1.21739e-06
			Rhodococcus rhodochrous	5	1.21739e-06
			Segniliparus rugosus	5	1.21739e-06
			Tsukamurella ocularis	5	1.21739e-06
			Amycolatopsis kentuckyensis	5	1.21739e-06
			Amycolatopsis pretoriensis	5	1.21739e-06
			Pseudonocardia oroxyli	5	1.21739e-06
			Saccharopolyspora rectivirgula	5	1.21739e-06
			Nocardiopsis dassonvillei	5	1.21739e-06
			Slackia exigua	5	1.21739e-06
			Alloiococcus otitis	5	1.21739e-06
			Enterococcus gallinarum	5	1.21739e-06
			Melissococcus plutonius	5	1.21739e-06
			Lactobacillus jensenii	5	1.21739e-06
			Streptococcus cristatus	5	1.21739e-06
			Streptococcus equinus	5	1.21739e-06
			Streptococcus parasuis	5	1.21739e-06
			Streptococcus pseudoporcinus	5	1.21739e-06
			Hathewaya limosa	5	1.21739e-06
			Eisenbergiella tayi	5	1.21739e-06
			Selenomonas sputigena	5	1.21739e-06
			Anaerococcus murdochii	5	1.21739e-06
			Anaerococcus prevotii	5	1.21739e-06
			Porphyromonas catoniae	5	1.21739e-06
			Helicobacter marmotae	5	1.21739e-06
			Mesomycoplasma hyorhinis	5	1.21739e-06
			Metamycoplasma alkalescens	5	1.21739e-06
			Ureaplasma diversum	5	1.21739e-06
			Bartonella bacilliformis	5	1.21739e-06
			Agrobacterium rubi	5	1.21739e-06
			Rickettsia monacensis	5	1.21739e-06
			Burkholderia plantarii	5	1.21739e-06
			Aeromonas sanarellii	5	1.21739e-06
			Erwinia amylovora	5	1.21739e-06
			Erwinia psidii	5	1.21739e-06
			Pantoea rwandensis	5	1.21739e-06
			Tatumella ptyseos	5	1.21739e-06
			Xenorhabdus budapestensis	5	1.21739e-06
			Pasteurella bettyae	5	1.21739e-06
			Pseudomonas yangonensis	5	1.21739e-06
			Aliivibrio salmonicida	5	1.21739e-06
			Xanthomonas fragariae	5	1.21739e-06
			Xylella taiwanensis	5	1.21739e-06
			Treponema pallidum	5	1.21739e-06
			Actinomyces urinae	4	9.73913e-07
			Bifidobacterium dentium	4	9.73913e-07
			Streptomyces griseus	4	9.73913e-07
			Streptomyces scabiei	4	9.73913e-07
			Dermabacter hominis	4	9.73913e-07
			Arthrobacter gandavensis	4	9.73913e-07
			Corynebacterium argentoratense	4	9.73913e-07
			Corynebacterium canis	4	9.73913e-07
			Corynebacterium sputi	4	9.73913e-07
			Dietzia maris	4	9.73913e-07
			Gordonia rubripertincta	4	9.73913e-07
			Mycobacterium alsense	4	9.73913e-07
			Mycobacterium conspicuum	4	9.73913e-07
			Mycobacterium gordonae	4	9.73913e-07
			Mycobacterium parmense	4	9.73913e-07
			Nocardia paucivorans	4	9.73913e-07
			Nocardia vermiculata	4	9.73913e-07
			Tsukamurella paurometabola	4	9.73913e-07
			Amycolatopsis orientalis	4	9.73913e-07
			Listeria grayi	4	9.73913e-07
			Paenibacillus assamensis	4	9.73913e-07
			Staphylococcus chromogenes	4	9.73913e-07
			Staphylococcus equorum	4	9.73913e-07
			Staphylococcus gallinarum	4	9.73913e-07
			Facklamia languida	4	9.73913e-07
			Granulicatella elegans	4	9.73913e-07
			Vagococcus fluvialis	4	9.73913e-07
			Streptococcus devriesei	4	9.73913e-07
			Streptococcus gordonii	4	9.73913e-07
			Streptococcus parasanguinis	4	9.73913e-07
			Streptococcus parauberis	4	9.73913e-07
			Mogibacterium timidum	4	9.73913e-07
			Selenomonas flueggei	4	9.73913e-07
			Peptoniphilus koenoeneniae	4	9.73913e-07
			Peptoniphilus lacydonensis	4	9.73913e-07
			Prevotella fusca	4	9.73913e-07
			Leptotrichia hongkongensis	4	9.73913e-07
			Mesomycoplasma neurolyticum	4	9.73913e-07
			Metamycoplasma subdolum	4	9.73913e-07
			Ureaplasma urealyticum	4	9.73913e-07
			Bartonella tamiae	4	9.73913e-07
			Brucella inopinata	4	9.73913e-07
			Methylobacterium mesophilicum	4	9.73913e-07
			Afipia broomeae	4	9.73913e-07
			Sphingomonas melonis	4	9.73913e-07
			Achromobacter aegrifaciens	4	9.73913e-07
			Achromobacter piechaudii	4	9.73913e-07
			Burkholderia arboris	4	9.73913e-07
			Burkholderia glumae	4	9.73913e-07
			Pandoraea pnomenusa	4	9.73913e-07
			Robbsia andropogonis	4	9.73913e-07
			Trinickia caryophylli	4	9.73913e-07
			Citrobacter werkmanii	4	9.73913e-07
			Cronobacter turicensis	4	9.73913e-07
			Enterobacter mori	4	9.73913e-07
			Kosakonia cowanii	4	9.73913e-07
			Yokenella regensburgei	4	9.73913e-07
			Pantoea septica	4	9.73913e-07
			Edwardsiella anguillarum	4	9.73913e-07
			Photorhabdus asymbiotica	4	9.73913e-07
			Photorhabdus thracensis	4	9.73913e-07
			Xenorhabdus doucetiae	4	9.73913e-07
			Xenorhabdus koppenhoeferi	4	9.73913e-07
			Dickeya dianthicola	4	9.73913e-07
			Pectobacterium odoriferum	4	9.73913e-07
			Yersinia pseudotuberculosis	4	9.73913e-07
			Yersinia rohdei	4	9.73913e-07
			Halomonas aquamarina	4	9.73913e-07
			Pseudomonas luteola	4	9.73913e-07
			Pseudomonas paraeruginosa	4	9.73913e-07
			Pseudomonas simiae	4	9.73913e-07
			Vibrio ordalii	4	9.73913e-07
			Xanthomonas pisi	4	9.73913e-07
			Brachyspira suanatina	4	9.73913e-07
			Jonquetella anthropi	4	9.73913e-07
			Actinomyces viscosus	3	7.30435e-07
			Actinotignum schaalii	3	7.30435e-07
			Streptomyces niveiscabiei	3	7.30435e-07
			Rathayibacter rathayi	3	7.30435e-07
			Renibacterium salmoninarum	3	7.30435e-07
			Corynebacterium auriscanis	3	7.30435e-07
			Corynebacterium freiburgense	3	7.30435e-07
			Mycobacterium haemophilum	3	7.30435e-07
			Mycobacterium heckeshornense	3	7.30435e-07
			Mycobacterium heidelbergense	3	7.30435e-07
			Mycobacterium mantenii	3	7.30435e-07
			Mycobacterium scrofulaceum	3	7.30435e-07
			Mycobacterium simiae	3	7.30435e-07
			Nocardia asiatica	3	7.30435e-07
			Nocardia beijingensis	3	7.30435e-07
			Nocardia ninae	3	7.30435e-07
			Nocardia vaccinii	3	7.30435e-07
			Nocardia vulneris	3	7.30435e-07
			Rhodococcus rhodnii	3	7.30435e-07
			Williamsia serinedens	3	7.30435e-07
			Tsukamurella sputi	3	7.30435e-07
			Amycolatopsis benzoatilytica	3	7.30435e-07
			Sciscionella marina	3	7.30435e-07
			Actinomadura chibensis	3	7.30435e-07
			Actinomadura pelletieri	3	7.30435e-07
			Collinsella vaginalis	3	7.30435e-07
			Bacillus infantis	3	7.30435e-07
			Listeria welshimeri	3	7.30435e-07
			Paenibacillus timonensis	3	7.30435e-07
			Staphylococcus agnetis	3	7.30435e-07
			Staphylococcus borealis	3	7.30435e-07
			Staphylococcus lugdunensis	3	7.30435e-07
			Staphylococcus nepalensis	3	7.30435e-07
			Thermoactinomyces vulgaris	3	7.30435e-07
			Enterococcus durans	3	7.30435e-07
			Lactobacillus acidophilus	3	7.30435e-07
			Leuconostoc lactis	3	7.30435e-07
			Weissella confusa	3	7.30435e-07
			Streptococcus iniae	3	7.30435e-07
			Streptococcus pluranimalium	3	7.30435e-07
			Paraclostridium dentum	3	7.30435e-07
			Veillonella denticariosi	3	7.30435e-07
			Porphyromonas bennonis	3	7.30435e-07
			Prevotella dentalis	3	7.30435e-07
			Prevotella veroralis	3	7.30435e-07
			Helicobacter suis	3	7.30435e-07
			Fusobacterium naviforme	3	7.30435e-07
			Mycoplasmopsis bovirhinis	3	7.30435e-07
			Malacoplasma iowae	3	7.30435e-07
			Bartonella vinsonii	3	7.30435e-07
			Brucella neotomae	3	7.30435e-07
			Liberibacter crescens	3	7.30435e-07
			Acetobacter cibinongensis	3	7.30435e-07
			Acidomonas methanolica	3	7.30435e-07
			Asaia lannensis	3	7.30435e-07
			Rickettsia tamurae	3	7.30435e-07
			Rickettsia typhi	3	7.30435e-07
			Achromobacter dolens	3	7.30435e-07
			Bordetella parapertussis	3	7.30435e-07
			Bordetella pseudohinzii	3	7.30435e-07
			Burkholderia dolosa	3	7.30435e-07
			Pandoraea pulmonicola	3	7.30435e-07
			Pandoraea sputorum	3	7.30435e-07
			Aeromonas tecta	3	7.30435e-07
			Enterobacter bugandensis	3	7.30435e-07
			Enterobacter cancerogenus	3	7.30435e-07
			Kluyvera ascorbata	3	7.30435e-07
			Shigella boydii	3	7.30435e-07
			Shigella dysenteriae	3	7.30435e-07
			Erwinia billingiae	3	7.30435e-07
			Erwinia tracheiphila	3	7.30435e-07
			Pantoea allii	3	7.30435e-07
			Pantoea coffeiphila	3	7.30435e-07
			Pantoea cypripedii	3	7.30435e-07
			Pantoea stewartii	3	7.30435e-07
			Photorhabdus laumondii	3	7.30435e-07
			Photorhabdus stackebrandtii	3	7.30435e-07
			Xenorhabdus cabanillasii	3	7.30435e-07
			Xenorhabdus kozodoii	3	7.30435e-07
			Brenneria salicis	3	7.30435e-07
			Dickeya dadantii	3	7.30435e-07
			Lonsdalea quercina	3	7.30435e-07
			Pectobacterium cacticida	3	7.30435e-07
			Pectobacterium wasabiae	3	7.30435e-07
			Samsonia erythrinae	3	7.30435e-07
			Rahnella victoriana	3	7.30435e-07
			Yersinia bercovieri	3	7.30435e-07
			Halomonas stevensii	3	7.30435e-07
			Pseudomonas asturiensis	3	7.30435e-07
			Francisella orientalis	3	7.30435e-07
			Xanthomonas vesicatoria	3	7.30435e-07
			Leptospira venezuelensis	3	7.30435e-07
			Bifidobacterium scardovii	2	4.86957e-07
			Streptomyces atriruber	2	4.86957e-07
			Streptomyces bikiniensis	2	4.86957e-07
			Streptomyces microflavus	2	4.86957e-07
			Dermacoccus barathri	2	4.86957e-07
			Cellulosimicrobium funkei	2	4.86957e-07
			Corynebacterium glucuronolyticum	2	4.86957e-07
			Corynebacterium massiliense	2	4.86957e-07
			Corynebacterium pseudotuberculosis	2	4.86957e-07
			Corynebacterium pyruviciproducens	2	4.86957e-07
			Corynebacterium tuberculostearicum	2	4.86957e-07
			Dietzia aurantiaca	2	4.86957e-07
			Gordonia amarae	2	4.86957e-07
			Gordonia effusa	2	4.86957e-07
			Gordonia sputi	2	4.86957e-07
			Gordonia terrae	2	4.86957e-07
			Mycobacterium celatum	2	4.86957e-07
			Mycobacterium florentinum	2	4.86957e-07
			Mycobacterium gastri	2	4.86957e-07
			Mycobacterium sherrisii	2	4.86957e-07
			Mycobacterium shinjukuense	2	4.86957e-07
			Mycobacterium stomatepiae	2	4.86957e-07
			Nocardia africana	2	4.86957e-07
			Nocardia arizonensis	2	4.86957e-07
			Nocardia donostiensis	2	4.86957e-07
			Nocardia inohanensis	2	4.86957e-07
			Nocardia niigatensis	2	4.86957e-07
			Nocardia seriolae	2	4.86957e-07
			Nocardia thailandica	2	4.86957e-07
			Nocardia veterana	2	4.86957e-07
			Rhodococcus corynebacterioides	2	4.86957e-07
			Rhodococcus globerulus	2	4.86957e-07
			Williamsia deligens	2	4.86957e-07
			Tsukamurella conjunctivitidis	2	4.86957e-07
			Amycolatopsis lexingtonensis	2	4.86957e-07
			Adlercreutzia mucosicola	2	4.86957e-07
			Rummeliibacillus pycnus	2	4.86957e-07
			Staphylococcus capitis	2	4.86957e-07
			Staphylococcus coagulans	2	4.86957e-07
			Staphylococcus delphini	2	4.86957e-07
			Staphylococcus pasteuri	2	4.86957e-07
			Exiguobacterium acetylicum	2	4.86957e-07
			Abiotrophia defectiva	2	4.86957e-07
			Vagococcus vulneris	2	4.86957e-07
			Leuconostoc pseudomesenteroides	2	4.86957e-07
			Streptococcus halichoeri	2	4.86957e-07
			Streptococcus infantarius	2	4.86957e-07
			Streptococcus intermedius	2	4.86957e-07
			Streptococcus merionis	2	4.86957e-07
			Streptococcus ovis	2	4.86957e-07
			Streptococcus pasteurianus	2	4.86957e-07
			Streptococcus phocae	2	4.86957e-07
			Streptococcus porcinus	2	4.86957e-07
			Streptococcus salivarius	2	4.86957e-07
			Streptococcus thoraltensis	2	4.86957e-07
			Clostridium carnis	2	4.86957e-07
			Anaerostipes caccae	2	4.86957e-07
			Selenomonas noxia	2	4.86957e-07
			Anaeroglobus geminatus	2	4.86957e-07
			Anaerococcus octavius	2	4.86957e-07
			Peptoniphilus tyrrelliae	2	4.86957e-07
			Porphyromonas asaccharolytica	2	4.86957e-07
			Prevotella scopos	2	4.86957e-07
			Helicobacter heilmannii	2	4.86957e-07
			Helicobacter hepaticus	2	4.86957e-07
			Metamycoplasma phocicerebrale	2	4.86957e-07
			Mycoplasmopsis sturni	2	4.86957e-07
			Bartonella grahamii	2	4.86957e-07
			Brucella lupini	2	4.86957e-07
			Afipia clevelandensis	2	4.86957e-07
			Agrobacterium radiobacter	2	4.86957e-07
			Anaplasma platys	2	4.86957e-07
			Ehrlichia chaffeensis	2	4.86957e-07
			Neoehrlichia mikurensis	2	4.86957e-07
			Rickettsia conorii	2	4.86957e-07
			Sphingobium xanthum	2	4.86957e-07
			Achromobacter animicus	2	4.86957e-07
			Burkholderia metallica	2	4.86957e-07
			Burkholderia oklahomensis	2	4.86957e-07
			Neisseria oralis	2	4.86957e-07
			Aeromonas piscicola	2	4.86957e-07
			Cedecea davisae	2	4.86957e-07
			Citrobacter farmeri	2	4.86957e-07
			Citrobacter sedlakii	2	4.86957e-07
			Enterobacter ludwigii	2	4.86957e-07
			Kluyvera cryocrescens	2	4.86957e-07
			Raoultella planticola	2	4.86957e-07
			Erwinia aphidicola	2	4.86957e-07
			Erwinia piriflorinigrans	2	4.86957e-07
			Pantoea anthophila	2	4.86957e-07
			Tatumella morbirosei	2	4.86957e-07
			Tatumella saanichensis	2	4.86957e-07
			Photorhabdus heterorhabditis	2	4.86957e-07
			Photorhabdus kleinii	2	4.86957e-07
			Providencia heimbachae	2	4.86957e-07
			Xenorhabdus ishibashii	2	4.86957e-07
			Xenorhabdus japonica	2	4.86957e-07
			Xenorhabdus stockiae	2	4.86957e-07
			Xenorhabdus vietnamensis	2	4.86957e-07
			Brenneria alni	2	4.86957e-07
			Brenneria roseae	2	4.86957e-07
			Brenneria rubrifaciens	2	4.86957e-07
			Musicola paradisiaca	2	4.86957e-07
			Pectobacterium aroidearum	2	4.86957e-07
			Pectobacterium atrosepticum	2	4.86957e-07
			Serratia ficaria	2	4.86957e-07
			Serratia odorifera	2	4.86957e-07
			Yersinia canariae	2	4.86957e-07
			Avibacterium endocarditidis	2	4.86957e-07
			Pseudomonas asiatica	2	4.86957e-07
			Pseudomonas juntendi	2	4.86957e-07
			Pseudomonas rhodesiae	2	4.86957e-07
			Pseudomonas tolaasii	2	4.86957e-07
			Francisella opportunistica	2	4.86957e-07
			Vibrio bivalvicida	2	4.86957e-07
			Vibrio gigantis	2	4.86957e-07
			Xanthomonas axonopodis	2	4.86957e-07
			Xanthomonas cucurbitae	2	4.86957e-07
			Xanthomonas melonis	2	4.86957e-07
			Brachyspira murdochii	2	4.86957e-07
			Alloscardovia omnicolens	1	2.43478e-07
			Streptomyces cacaoi	1	2.43478e-07
			Streptomyces lanatus	1	2.43478e-07
			Streptomyces thermovulgaris	1	2.43478e-07
			Streptomyces turgidiscabies	1	2.43478e-07
			Brevibacterium iodinum	1	2.43478e-07
			Brevibacterium paucivorans	1	2.43478e-07
			Brachybacterium paraconglomeratum	1	2.43478e-07
			Microbacterium binotii	1	2.43478e-07
			Microbacterium yannicii	1	2.43478e-07
			Arthrobacter luteolus	1	2.43478e-07
			Tropheryma whipplei	1	2.43478e-07
			Corynebacterium aquatimens	1	2.43478e-07
			Corynebacterium aurimucosum	1	2.43478e-07
			Corynebacterium dentalis	1	2.43478e-07
			Corynebacterium kutscheri	1	2.43478e-07
			Corynebacterium macginleyi	1	2.43478e-07
			Corynebacterium oculi	1	2.43478e-07
			Corynebacterium pilbarense	1	2.43478e-07
			Corynebacterium renale	1	2.43478e-07
			Corynebacterium simulans	1	2.43478e-07
			Corynebacterium striatum	1	2.43478e-07
			Mycobacterium europaeum	1	2.43478e-07
			Mycobacterium fragae	1	2.43478e-07
			Mycobacterium interjectum	1	2.43478e-07
			Mycobacterium kyorinense	1	2.43478e-07
			Mycobacterium lacus	1	2.43478e-07
			Mycobacterium marseillense	1	2.43478e-07
			Mycobacterium montefiorense	1	2.43478e-07
			Mycobacterium paraffinicum	1	2.43478e-07
			Mycobacterium paragordonae	1	2.43478e-07
			Mycobacterium saskatchewanense	1	2.43478e-07
			Mycobacterium shimoidei	1	2.43478e-07
			Mycobacterium szulgai	1	2.43478e-07
			Mycobacterium ulcerans	1	2.43478e-07
			Nocardia aobensis	1	2.43478e-07
			Nocardia araoensis	1	2.43478e-07
			Nocardia barduliensis	1	2.43478e-07
			Nocardia exalbida	1	2.43478e-07
			Nocardia gipuzkoensis	1	2.43478e-07
			Nocardia harenae	1	2.43478e-07
			Nocardia ignorata	1	2.43478e-07
			Nocardia pneumoniae	1	2.43478e-07
			Rhodococcus gordoniae	1	2.43478e-07
			Cutibacterium modestum	1	2.43478e-07
			Actinomadura mexicana	1	2.43478e-07
			Actinomadura meyerae	1	2.43478e-07
			Gordonibacter pamelaeae	1	2.43478e-07
			Listeria ivanovii	1	2.43478e-07
			Brevibacillus centrosporus	1	2.43478e-07
			Paenibacillus glucanolyticus	1	2.43478e-07
			Paenibacillus popilliae	1	2.43478e-07
			Paenibacillus sanguinis	1	2.43478e-07
			Staphylococcus cohnii	1	2.43478e-07
			Staphylococcus xylosus	1	2.43478e-07
			Aerococcus suis	1	2.43478e-07
			Enterococcus gilvus	1	2.43478e-07
			Enterococcus mundtii	1	2.43478e-07
			Enterococcus pseudoavium	1	2.43478e-07
			Enterococcus raffinosus	1	2.43478e-07
			Lactobacillus gasseri	1	2.43478e-07
			Streptococcus alactolyticus	1	2.43478e-07
			Streptococcus australis	1	2.43478e-07
			Streptococcus sinensis	1	2.43478e-07
			Streptococcus urinalis	1	2.43478e-07
			Streptococcus vestibularis	1	2.43478e-07
			Centipeda periodontii	1	2.43478e-07
			Dialister pneumosintes	1	2.43478e-07
			Veillonella atypica	1	2.43478e-07
			Veillonella dispar	1	2.43478e-07
			Veillonella rogosae	1	2.43478e-07
			Peptoniphilus gorbachii	1	2.43478e-07
			Bacteroides galacturonicus	1	2.43478e-07
			Prevotella multiformis	1	2.43478e-07
			Chlamydia avium	1	2.43478e-07
			Chlamydia caviae	1	2.43478e-07
			Spiroplasma kunkelii	1	2.43478e-07
			Spiroplasma melliferum	1	2.43478e-07
			Spiroplasma poulsonii	1	2.43478e-07
			Mycoplasma buteonis	1	2.43478e-07
			Mycoplasma feriruminatoris	1	2.43478e-07
			Mycoplasma putrefaciens	1	2.43478e-07
			Mesomycoplasma dispar	1	2.43478e-07
			Mesomycoplasma flocculare	1	2.43478e-07
			Metamycoplasma arthritidis	1	2.43478e-07
			Metamycoplasma equirhinis	1	2.43478e-07
			Metamycoplasma gateae	1	2.43478e-07
			Mycoplasmopsis fermentans	1	2.43478e-07
			Mycoplasmopsis gallopavonis	1	2.43478e-07
			Mycoplasmopsis maculosa	1	2.43478e-07
			Mycoplasmopsis meleagridis	1	2.43478e-07
			Mycoplasmoides gallisepticum	1	2.43478e-07
			Mycoplasmoides pneumoniae	1	2.43478e-07
			Bartonella ancashensis	1	2.43478e-07
			Bartonella florencae	1	2.43478e-07
			Bartonella koehlerae	1	2.43478e-07
			Bartonella rattaustraliani	1	2.43478e-07
			Brucella canis	1	2.43478e-07
			Brucella melitensis	1	2.43478e-07
			Rickettsia akari	1	2.43478e-07
			Rickettsia massiliae	1	2.43478e-07
			Burkholderia mallei	1	2.43478e-07
			Eikenella exigua	1	2.43478e-07
			Aeromonas taiwanensis	1	2.43478e-07
			Sodalis praecaptivus	1	2.43478e-07
			Citrobacter pasteurii	1	2.43478e-07
			Klebsiella sp.	1	2.43478e-07
			Salmonella bongori	1	2.43478e-07
			Erwinia pyrifoliae	1	2.43478e-07
			Erwinia rhapontici	1	2.43478e-07
			Pantoea rodasii	1	2.43478e-07
			Photorhabdus caribbeanensis	1	2.43478e-07
			Photorhabdus cinerea	1	2.43478e-07
			Photorhabdus hainanensis	1	2.43478e-07
			Photorhabdus kayaii	1	2.43478e-07
			Xenorhabdus beddingii	1	2.43478e-07
			Xenorhabdus ehlersii	1	2.43478e-07
			Xenorhabdus hominickii	1	2.43478e-07
			Xenorhabdus indica	1	2.43478e-07
			Xenorhabdus mauleonii	1	2.43478e-07
			Xenorhabdus szentirmaii	1	2.43478e-07
			Lonsdalea populi	1	2.43478e-07
			Serratia nematodiphila	1	2.43478e-07
			Pseudomonas costantinii	1	2.43478e-07
			Pseudomonas ficuserectae	1	2.43478e-07
			Pseudomonas grimontii	1	2.43478e-07
			Pseudomonas mediterranea	1	2.43478e-07
			Pseudomonas palleroniana	1	2.43478e-07
			Pseudomonas plecoglossicida	1	2.43478e-07
			Pseudomonas salomonii	1	2.43478e-07
			Francisella noatunensis	1	2.43478e-07
			Stenotrophomonas muris	1	2.43478e-07
			Xanthomonas bromi	1	2.43478e-07
			Xanthomonas cassavae	1	2.43478e-07
			Xanthomonas populi	1	2.43478e-07
			Borrelia crocidurae	1	2.43478e-07
			Borrelia hermsii	1	2.43478e-07
			Borrelia miyamotoi	1	2.43478e-07
			Borrelia parkeri	1	2.43478e-07
			Sum (1445)		0.0385
